# Supplementary material for: Evolution is more repeatable in the introduction than range expansion phase of colonization
Source: Evol Lett. 2023 Dec 29;8(3):351–60. doi: 10.1093/evlett/qrad063 (PMC11134456; doi:10.1093/evlett/qrad063)
Supplement: qrad063_suppl_Supplementary_Tables_S1-S3 [file qrad063_suppl_supplementary_tables_s1-s3.zip]

Archive with 4 entries (3 files):
- qrad063/
- qrad063/TableS2.csv
- qrad063/TableS3.txt
- qrad063/Tribolium_paper2_EvoLetters_accepted_FINAL_Suppmat.pdf
