# Supplementary material for: Evolution is more repeatable in the introduction than range expansion phase of colonization
Source: Evol Lett. 2023 Dec 29;8(3):351–60. doi: 10.1093/evlett/qrad063 (PMC11134456; doi:10.1093/evlett/qrad063)
Supplement: qrad063_suppl_Supplementary_Tables_S1-S3 [file qrad063_suppl_supplementary_tables_s1-s3.zip › qrad063/TableS2.csv]

COVARIABLE	MRK	M_Beta	SD_Beta	M_Delta	BF.dB.	treatment	chrom	pos	pos2	ref_alt	freq	chrom_num	CHROM	POS	ID	REF	ALT	QUAL	FILTER	INFO
1	66	0.10647362	0.06137268	0.798	25.92286717	founder	CM000276.3	39468	39468	G/C	0.666950596	X	CM000276.3	39468	CM000276.3_39468_G/C	G	C	.	.	CSQ=C|5_prime_UTR_variant|MODIFIER||TC004699|Transcript|TC004699_001.|protein_coding|2/3||||310|||||||-1||||||,C|upstream_gene_variant|MODIFIER||TC031462|Transcript|TC031462_001.|protein_coding|||||||||||859|-1||||||,C|upstream_gene_variant|MODIFIER||TC031463|Transcript|TC031463_001.|protein_coding|||||||||||1323|1||||||,C|5_prime_UTR_variant|MODIFIER||TC031463|Transcript|TC031463_002.|protein_co…
1	1959	-0.11766012	0.05138222	0.877	28.48729677	founder	CM000276.3	1733279	1733279	A/C	0.726190476	X	CM000276.3	1733279	CM000276.3_1733279_A/C	A	C	.	.	CSQ=C|downstream_gene_variant|MODIFIER||TC004121|Transcript|TC004121_001.|protein_coding|||||||||||339|-1||||||,C|3_prime_UTR_variant|MODIFIER||TC004152|Transcript|TC004152_001.|protein_coding|20/20||||12526|||||||1||||||
1	2066	-0.13337305	0.04663845	0.933	31.39442036	founder	CM000276.3	1786129	1786129	G/A	0.598368087	X	CM000276.3	1786129	CM000276.3_1786129_G/A	G	A	.	.	CSQ=A|intron_variant|MODIFIER||TC004118|Transcript|TC004118_001.|protein_coding||3/3||||||||||-1||||||,A|downstream_gene_variant|MODIFIER||TC004158|Transcript|TC004158_001.|protein_coding|||||||||||2088|1||||||
1	2096	-0.07136809	0.0712855	0.517	20.25178607	founder	CM000276.3	1796389	1796389	C/G	0.711448598	X	CM000276.3	1796389	CM000276.3_1796389_C/G	C	G	.	.	CSQ=G|intron_variant|MODIFIER||TC004118|Transcript|TC004118_001.|protein_coding||1/3||||||||||-1||||||
1	2513	-0.1441599	0.03164229	1	52.96447989	founder	CM000276.3	2073857	2073857	A/G	0.259765625	X	CM000276.3	2073857	CM000276.3_2073857_A/G	A	G	.	.	CSQ=G|intron_variant|MODIFIER||TC031488|Transcript|TC031488_001.|protein_coding||2/2||||||||||-1||||||
1	2514	-0.1095407	0.04374298	0.923	30.7434617	founder	CM000276.3	2074653	2074653	G/C	0.359404097	X	CM000276.3	2074653	CM000276.3_2074653_G/C	G	C	.	.	CSQ=C|intron_variant|MODIFIER||TC031488|Transcript|TC031488_001.|protein_coding||2/2||||||||||-1||||||
1	2829	-0.08610988	0.06478721	0.664	22.91463997	founder	CM000276.3	2615236	2615236	C/T	0.730836237	X	CM000276.3	2615236	CM000276.3_2615236_C/T	C	T	.	.	CSQ=T|intergenic_variant|MODIFIER|||||||||||||||||||||||
1	3081	-0.14415216	0.03560757	0.983	37.57739791	founder	CM000276.3	2801509	2801509	G/A	0.614559387	X	CM000276.3	2801509	CM000276.3_2801509_G/A	G	A	.	.	CSQ=A|intron_variant|MODIFIER||TC013633|Transcript|TC013633_001.|protein_coding||7/8||||||||||-1||||||,A|intron_variant|MODIFIER||TC013633|Transcript|TC013633_002.|protein_coding||8/9||||||||||-1||||||,A|intron_variant|MODIFIER||TC013633|Transcript|TC013633_003.|protein_coding||7/8||||||||||-1||||||,A|downstream_gene_variant|MODIFIER||TC013633|Transcript|TC013633_004.|protein_coding|||||||||||333…
1	3316	-0.11325227	0.02259911	1	52.96447989	founder	CM000276.3	3005572	3005572	C/T	0.939856373	X	CM000276.3	3005572	CM000276.3_3005572_C/T	C	T	.	.	CSQ=T|downstream_gene_variant|MODIFIER||TC013619|Transcript|TC013619_001.|protein_coding|||||||||||3816|-1||||||,T|intron_variant|MODIFIER||TC031500|Transcript|TC031500_001.|protein_coding||1/3||||||||||1||||||
1	3317	0.10534412	0.02102762	1	52.96447989	founder	CM000276.3	3005657	3005657	A/G	0.934092758	X	CM000276.3	3005657	CM000276.3_3005657_A/G	A	G	.	.	CSQ=G|downstream_gene_variant|MODIFIER||TC013619|Transcript|TC013619_001.|protein_coding|||||||||||3731|-1||||||,G|intron_variant|MODIFIER||TC031500|Transcript|TC031500_001.|protein_coding||1/3||||||||||1||||||
1	3318	-0.06581187	0.05194428	0.682	23.26992449	founder	CM000276.3	3005675	3005675	C/G	0.943598926	X	CM000276.3	3005675	CM000276.3_3005675_C/G	C	G	.	.	CSQ=G|downstream_gene_variant|MODIFIER||TC013619|Transcript|TC013619_001.|protein_coding|||||||||||3713|-1||||||,G|intron_variant|MODIFIER||TC031500|Transcript|TC031500_001.|protein_coding||1/3||||||||||1||||||
1	3454	-0.08203965	0.07847092	0.55	20.8278537	founder	CM000276.3	3111171	3111171	C/T	0.524029575	X	CM000276.3	3111171	CM000276.3_3111171_C/T	C	T	.	.	CSQ=T|intron_variant|MODIFIER||TC013614|Transcript|TC013614_001.|protein_coding||3/3||||||||||-1||||||
1	3919	0.08851189	0.01674847	0.996	43.91834542	founder	CM000276.3	3464198	3464198	T/C	0.923566879	X	CM000276.3	3464198	CM000276.3_3464198_T/C	T	C	.	.	CSQ=C|intron_variant|MODIFIER||TC014225|Transcript|TC014225_001.|protein_coding||2/5||||||||||1||||||,C|intron_variant|MODIFIER||TC014225|Transcript|TC014225_002.|protein_coding||3/6||||||||||1||||||
1	4212	-0.05182156	0.05360305	0.514	20.19962044	founder	CM000276.3	3620921	3620921	C/T	0.820035461	X	CM000276.3	3620921	CM000276.3_3620921_C/T	C	T	.	.	CSQ=T|intron_variant|MODIFIER||TC013566|Transcript|TC013566_001.|protein_coding||2/7||||||||||-1||||||,T|intron_variant|MODIFIER||TC013566|Transcript|TC013566_002.|protein_coding||2/7||||||||||-1||||||
1	5151	-0.14585623	0.03047768	0.995	42.94488271	founder	CM000276.3	4443514	4443514	G/A	0.74905303	X	CM000276.3	4443514	CM000276.3_4443514_G/A	G	A	.	.	CSQ=A|synonymous_variant|LOW||TC004721|Transcript|TC004721_001.|protein_coding|35/63||||8997|8784|2928|D|gaC/gaT|||-1||||||,A|synonymous_variant|LOW||TC004721|Transcript|TC004721_002.|protein_coding|36/64||||9111|8898|2966|D|gaC/gaT|||-1||||||
1	5530	-0.10636054	0.06139079	0.789	25.68429743	founder	CM000276.3	4800138	4800138	A/T	0.599600266	X	CM000276.3	4800138	CM000276.3_4800138_A/T	A	T	.	.	CSQ=T|upstream_gene_variant|MODIFIER||TC010758|Transcript|TC010758_001.|protein_coding|||||||||||719|1||||||,T|upstream_gene_variant|MODIFIER||TC010759|Transcript|TC010759_001.|protein_coding|||||||||||3339|1||||||,T|downstream_gene_variant|MODIFIER||TC031549|Transcript|TC031549_001.|protein_coding|||||||||||197|1||||||
1	6229	0.09842983	0.0515347	0.815	26.39621075	founder	CM000276.3	5276435	5276435	T/C	0.491983968	X	CM000276.3	5276435	CM000276.3_5276435_T/C	T	C	.	.	CSQ=C|intron_variant|MODIFIER||TC010786|Transcript|TC010786_001.|protein_coding||2/9||||||||||1||||||,C|intron_variant|MODIFIER||TC010786|Transcript|TC010786_002.|protein_coding||2/9||||||||||1||||||,C|intron_variant|MODIFIER||TC010786|Transcript|TC010786_003.|protein_coding||2/9||||||||||1||||||,C|intron_variant|MODIFIER||TC010861|Transcript|TC010861_001.|protein_coding||2/2||||||||||-1||||||
1	7585	0.06535055	0.0617116	0.553	20.88052803	founder	CM000276.3	5965056	5965056	C/T	0.675972084	X	CM000276.3	5965056	CM000276.3_5965056_C/T	C	T	.	.	CSQ=T|downstream_gene_variant|MODIFIER||TC010810|Transcript|TC010810_001.|protein_coding|||||||||||4628|1||||||,T|intron_variant|MODIFIER||TC010811|Transcript|TC010811_001.|protein_coding||4/15||||||||||1||||||
1	8843	0.10455501	0.06405107	0.773	25.27788831	founder	CM000276.3	6696336	6696336	T/A	0.440913605	X	CM000276.3	6696336	CM000276.3_6696336_T/A	T	A	.	.	CSQ=A|downstream_gene_variant|MODIFIER||TC004606|Transcript|TC004606_001.|protein_coding|||||||||||2377|-1||||||,A|intron_variant|MODIFIER||TC004769|Transcript|TC004769_001.|protein_coding||2/5||||||||||1||||||
1	11245	-0.06881049	0.03957622	0.771	25.2285409	founder	CM000276.3	7798238	7798238	A/G	0.822163238	X	CM000276.3	7798238	CM000276.3_7798238_A/G	A	G	.	.	CSQ=G|downstream_gene_variant|MODIFIER||TC001765|Transcript|TC001765_001.|protein_coding|||||||||||1356|-1||||||,G|intron_variant|MODIFIER||TC034533|Transcript|TC034533_001.|protein_coding||15/15||||||||||1||||||
1	11375	-0.06803164	0.05048866	0.672	23.07130624	founder	CM000276.3	7853187	7853187	C/T	0.811466373	X	CM000276.3	7853187	CM000276.3_7853187_C/T	C	T	.	.	CSQ=T|intron_variant|MODIFIER||TC001765|Transcript|TC001765_001.|protein_coding||1/15||||||||||-1||||||,T|downstream_gene_variant|MODIFIER||TC031577|Transcript|TC031577_001.|protein_coding|||||||||||3852|-1||||||,T|downstream_gene_variant|MODIFIER||TC031577|Transcript|TC031577_002.|protein_coding|||||||||||3852|-1||||||
1	11573	0.06963066	0.0497492	0.698	23.59483674	founder	CM000276.3	7971317	7971317	T/C	0.853633572	X	CM000276.3	7971317	CM000276.3_7971317_T/C	T	C	.	.	CSQ=C|downstream_gene_variant|MODIFIER||TC001753|Transcript|TC001753_001.|protein_coding|||||||||||1597|-1||||||,C|upstream_gene_variant|MODIFIER||TC001754|Transcript|TC001754_001.|protein_coding|||||||||||1769|-1||||||
1	11920	0.07773343	0.05711111	0.681	23.24991623	founder	CM000276.3	8090095	8090095	A/G	0.787394958	X	CM000276.3	8090095	CM000276.3_8090095_A/G	A	G	.	.	CSQ=G|intergenic_variant|MODIFIER|||||||||||||||||||||||
1	12042	-0.0584992	0.06034416	0.505	20.04321374	founder	CM000276.3	8130045	8130045	A/G	0.255918828	X	CM000276.3	8130045	CM000276.3_8130045_A/G	A	G	.	.	CSQ=G|downstream_gene_variant|MODIFIER||TC001743|Transcript|TC001743_001.|protein_coding|||||||||||2678|-1||||||,G|intron_variant|MODIFIER||TC001744|Transcript|TC001744_001.|protein_coding||1/6||||||||||-1||||||
1	12254	0.0771752	0.05543115	0.687	23.37047594	founder	CM000276.3	8192856	8192856	G/A	0.683863886	X	CM000276.3	8192856	CM000276.3_8192856_G/A	G	A	.	.	CSQ=A|intron_variant|MODIFIER||TC001741|Transcript|TC001741_001.|protein_coding||2/4||||||||||-1||||||
1	12349	-0.08522097	0.08148017	0.548	20.79277318	founder	CM000276.3	8285838	8285838	A/G	0.443378119	X	CM000276.3	8285838	CM000276.3_8285838_A/G	A	G	.	.	CSQ=G|downstream_gene_variant|MODIFIER||TC001719|Transcript|TC001719_002.|protein_coding|||||||||||3229|1||||||
1	14437	0.10899645	0.03240399	0.959	33.64669945	founder	CM000277.3	334152	334152	C/G	0.219842969	1	CM000277.3	334152	CM000277.3_334152_C/G	C	G	.	.	CSQ=G|upstream_gene_variant|MODIFIER||TC016168|Transcript|TC016168_001.|protein_coding|||||||||||3051|1||||||,G|missense_variant|MODERATE||TC031979|Transcript|TC031979_001.|protein_coding|5/16||||2178|2089|697|A/P|Gct/Cct|||-1||||||
1	16706	0.15286275	0.05184514	0.933	31.39442036	founder	CM000277.3	744213	744213	C/A	0.475209764	1	CM000277.3	744213	CM000277.3_744213_C/A	C	A	.	.	CSQ=A|downstream_gene_variant|MODIFIER||TC004987|Transcript|TC004987_001.|protein_coding|||||||||||3916|-1||||||
1	16733	-0.07184261	0.0294946	0.905	29.74560169	founder	CM000277.3	745273	745273	G/A	0.873602752	1	CM000277.3	745273	CM000277.3_745273_G/A	G	A	.	.	CSQ=A|downstream_gene_variant|MODIFIER||TC004987|Transcript|TC004987_001.|protein_coding|||||||||||2856|-1||||||
1	16734	0.05931645	0.0283715	0.877	28.48729677	founder	CM000277.3	745275	745275	T/G	0.959493671	1	CM000277.3	745275	CM000277.3_745275_T/G	T	G	.	.	CSQ=G|downstream_gene_variant|MODIFIER||TC004987|Transcript|TC004987_001.|protein_coding|||||||||||2854|-1||||||
1	16913	-0.11610868	0.0508542	0.883	28.73410036	founder	CM000277.3	768155	768155	C/T	0.65705378	1	CM000277.3	768155	CM000277.3_768155_C/T	C	T	.	.	CSQ=T|intron_variant|MODIFIER||TC004987|Transcript|TC004987_001.|protein_coding||3/3||||||||||-1||||||
1	16996	-0.06857965	0.07077511	0.511	20.14747236	founder	CM000277.3	782990	782990	A/G	0.458863444	1	CM000277.3	782990	CM000277.3_782990_A/G	A	G	.	.	CSQ=G|intron_variant|MODIFIER||TC004987|Transcript|TC004987_001.|protein_coding||1/3||||||||||-1||||||
1	17935	-0.05360285	0.05223322	0.536	20.58282004	founder	CM000277.3	940423	940423	T/A	0.774509804	1	CM000277.3	940423	CM000277.3_940423_T/A	T	A	.	.	CSQ=A|intergenic_variant|MODIFIER|||||||||||||||||||||||
1	17967	-0.05179263	0.05228035	0.528	20.44327118	founder	CM000277.3	941424	941424	G/T	0.795497186	1	CM000277.3	941424	CM000277.3_941424_G/T	G	T	.	.	CSQ=T|intergenic_variant|MODIFIER|||||||||||||||||||||||
1	22257	-0.05265185	0.05511894	0.503	20.00846791	founder	CM000277.3	1776186	1776186	C/A	0.78659612	1	CM000277.3	1776186	CM000277.3_1776186_C/A	C	A	.	.	CSQ=A|intron_variant|MODIFIER||TC005230|Transcript|TC005230_001.|protein_coding||5/7||||||||||-1||||||,A|downstream_gene_variant|MODIFIER||TC032002|Transcript|TC032002_001.|protein_coding|||||||||||842|1||||||
1	24469	-0.09832414	0.03028745	0.961	33.87293975	founder	CM000277.3	2107318	2107318	A/G	0.750224618	1	CM000277.3	2107318	CM000277.3_2107318_A/G	A	G	.	.	CSQ=G|downstream_gene_variant|MODIFIER||TC004576|Transcript|TC004576_001.|protein_coding|||||||||||2456|-1||||||,G|upstream_gene_variant|MODIFIER||TC004809|Transcript|TC004809_001.|protein_coding|||||||||||1107|1||||||
1	24701	0.13364549	0.02346074	0.998	46.9373574	founder	CM000277.3	2148992	2148992	T/A	0.515608181	1	CM000277.3	2148992	CM000277.3_2148992_T/A	T	A	.	.	CSQ=A|upstream_gene_variant|MODIFIER||TC034542|Transcript|TC034542_001.|protein_coding|||||||||||2615|-1||||||
1	24702	0.10021063	0.06954432	0.703	23.6983407	founder	CM000277.3	2149008	2149008	G/T	0.495059289	1	CM000277.3	2149008	CM000277.3_2149008_G/T	G	T	.	.	CSQ=T|upstream_gene_variant|MODIFIER||TC034542|Transcript|TC034542_001.|protein_coding|||||||||||2631|-1||||||
1	25781	-0.13221641	0.05864987	0.874	28.36776082	founder	CM000277.3	2259782	2259782	A/G	0.373745819	1	CM000277.3	2259782	CM000277.3_2259782_A/G	A	G	.	.	CSQ=G|intron_variant|MODIFIER||TC031968|Transcript|TC031968_001.|protein_coding||1/3||||||||||1||||||
1	26803	0.10838918	0.07153697	0.722	24.10127596	founder	CM000277.3	2393605	2393605	C/G	0.699107867	1	CM000277.3	2393605	CM000277.3_2393605_C/G	C	G	.	.	CSQ=G|downstream_gene_variant|MODIFIER||TC004563|Transcript|TC004563_001.|protein_coding|||||||||||3058|-1||||||,G|upstream_gene_variant|MODIFIER||TC004564|Transcript|TC004564_001.|protein_coding|||||||||||3723|-1||||||,G|intron_variant|MODIFIER||TC004819|Transcript|TC004819_001.|protein_coding||1/2||||||||||1||||||,G|intron_variant|MODIFIER||TC004819|Transcript|TC004819_002.|protein_coding||1/1|…
1	26867	-0.06889149	0.07056278	0.51	20.13009291	founder	CM000277.3	2405921	2405921	A/T	0.620557157	1	CM000277.3	2405921	CM000277.3_2405921_A/T	A	T	.	.	CSQ=T|upstream_gene_variant|MODIFIER||TC004563|Transcript|TC004563_001.|protein_coding|||||||||||294|-1||||||,T|upstream_gene_variant|MODIFIER||TC004820|Transcript|TC004820_001.|protein_coding|||||||||||553|1||||||
1	27543	0.07589699	0.06312447	0.621	22.10087585	founder	CM000277.3	2477896	2477896	G/A	0.41042654	1	CM000277.3	2477896	CM000277.3_2477896_G/A	G	A	.	.	CSQ=A|downstream_gene_variant|MODIFIER||TC004560|Transcript|TC004560_001.|protein_coding|||||||||||1057|-1||||||,A|downstream_gene_variant|MODIFIER||TC004826|Transcript|TC004826_001.|protein_coding|||||||||||1287|1||||||
1	27620	0.08399155	0.05317196	0.739	24.47639126	founder	CM000277.3	2484710	2484710	A/T	0.968809074	1	CM000277.3	2484710	CM000277.3_2484710_A/T	A	T	.	.	CSQ=T|intron_variant|MODIFIER||TC004559|Transcript|TC004559_001.|protein_coding||6/7||||||||||-1||||||,T|upstream_gene_variant|MODIFIER||TC004560|Transcript|TC004560_001.|protein_coding|||||||||||4208|-1||||||
1	27746	0.05750725	0.05587271	0.537	20.60028489	founder	CM000277.3	2496448	2496448	G/C	0.642857143	1	CM000277.3	2496448	CM000277.3_2496448_G/C	G	C	.	.	CSQ=C|upstream_gene_variant|MODIFIER||TC004559|Transcript|TC004559_001.|protein_coding|||||||||||2396|-1||||||,C|upstream_gene_variant|MODIFIER||TC004827|Transcript|TC004827_001.|protein_coding|||||||||||1686|1||||||
1	27884	0.1054437	0.04881396	0.86	27.8400561	founder	CM000277.3	2506563	2506563	C/T	0.715613383	1	CM000277.3	2506563	CM000277.3_2506563_C/T	C	T	.	.	CSQ=T|upstream_gene_variant|MODIFIER||TC004558|Transcript|TC004558_001.|protein_coding|||||||||||541|-1||||||,T|upstream_gene_variant|MODIFIER||TC004828|Transcript|TC004828_001.|protein_coding|||||||||||91|1||||||,T|upstream_gene_variant|MODIFIER||TC004829|Transcript|TC004829_001.|protein_coding|||||||||||1551|1||||||,T|downstream_gene_variant|MODIFIER||TC030982|Transcript|TC030982_001.|protein_c…
1	27885	0.11377472	0.03244497	0.959	33.64669945	founder	CM000277.3	2506564	2506564	C/T	0.71641791	1	CM000277.3	2506564	CM000277.3_2506564_C/T	C	T	.	.	CSQ=T|upstream_gene_variant|MODIFIER||TC004558|Transcript|TC004558_001.|protein_coding|||||||||||542|-1||||||,T|upstream_gene_variant|MODIFIER||TC004828|Transcript|TC004828_001.|protein_coding|||||||||||90|1||||||,T|upstream_gene_variant|MODIFIER||TC004829|Transcript|TC004829_001.|protein_coding|||||||||||1550|1||||||,T|downstream_gene_variant|MODIFIER||TC030982|Transcript|TC030982_001.|protein_c…
1	27887	-0.08336027	0.06217466	0.663	22.89518822	founder	CM000277.3	2506587	2506587	A/T	0.68538398	1	CM000277.3	2506587	CM000277.3_2506587_A/T	A	T	.	.	CSQ=T|upstream_gene_variant|MODIFIER||TC004558|Transcript|TC004558_001.|protein_coding|||||||||||565|-1||||||,T|upstream_gene_variant|MODIFIER||TC004828|Transcript|TC004828_001.|protein_coding|||||||||||67|1||||||,T|upstream_gene_variant|MODIFIER||TC004829|Transcript|TC004829_001.|protein_coding|||||||||||1527|1||||||,T|downstream_gene_variant|MODIFIER||TC030982|Transcript|TC030982_001.|protein_c…
1	29939	-0.07184103	0.06065932	0.612	21.93554891	founder	CM000277.3	2710138	2710138	C/T	0.81630547	1	CM000277.3	2710138	CM000277.3_2710138_C/T	C	T	.	.	CSQ=T|intron_variant|MODIFIER||TC004840|Transcript|TC004840_001.|protein_coding||1/4||||||||||1||||||
1	30919	-0.07835897	0.06669654	0.604	21.78976947	founder	CM000277.3	2814551	2814551	C/A	0.606060606	1	CM000277.3	2814551	CM000277.3_2814551_C/A	C	A	.	.	CSQ=A|intron_variant|MODIFIER||TC004545|Transcript|TC004545_001.|protein_coding||1/3||||||||||-1||||||,A|intron_variant|MODIFIER||TC004545|Transcript|TC004545_002.|protein_coding||3/5||||||||||-1||||||
1	31948	-0.06988722	0.05879744	0.613	21.95384704	founder	CM000277.3	2894435	2894435	G/T	0.754860524	1	CM000277.3	2894435	CM000277.3_2894435_G/T	G	T	.	.	CSQ=T|intergenic_variant|MODIFIER|||||||||||||||||||||||
1	34373	-0.07503051	0.06464489	0.605	21.80793474	founder	CM000277.3	3057586	3057586	C/T	0.753891772	1	CM000277.3	3057586	CM000277.3_3057586_C/T	C	T	.	.	CSQ=T|upstream_gene_variant|MODIFIER||TC004532|Transcript|TC004532_001.|protein_coding|||||||||||2279|-1||||||,T|downstream_gene_variant|MODIFIER||TC004849|Transcript|TC004849_001.|protein_coding|||||||||||3500|1||||||,T|upstream_gene_variant|MODIFIER||TC004850|Transcript|TC004850_001.|protein_coding|||||||||||913|1||||||
1	34688	-0.11287901	0.03866167	0.937	31.68034236	founder	CM000277.3	3090886	3090886	C/T	0.834695731	1	CM000277.3	3090886	CM000277.3_3090886_C/T	C	T	.	.	CSQ=T|downstream_gene_variant|MODIFIER||TC004530|Transcript|TC004530_001.|protein_coding|||||||||||62|-1||||||,T|downstream_gene_variant|MODIFIER||TC031980|Transcript|TC031980_001.|protein_coding|||||||||||82|1||||||
1	35665	0.11902259	0.03875246	0.95	32.74388796	founder	CM000277.3	3211849	3211849	G/C	0.825292398	1	CM000277.3	3211849	CM000277.3_3211849_G/C	G	C	.	.	CSQ=C|intron_variant|MODIFIER||TC031981|Transcript|TC031981_001.|protein_coding||1/15||||||||||-1||||||,C|intron_variant|MODIFIER||TC031981|Transcript|TC031981_002.|protein_coding||1/17||||||||||-1||||||
1	37479	-0.06460113	0.06143096	0.557	20.95086664	founder	CM000277.3	3413137	3413137	C/A	0.806517312	1	CM000277.3	3413137	CM000277.3_3413137_C/A	C	A	.	.	CSQ=A|intron_variant|MODIFIER||TC031990|Transcript|TC031990_001.|protein_coding||1/30||||||||||-1||||||
1	38434	-0.11804683	0.0248716	0.994	42.14870329	founder	CM000277.3	3520694	3520694	C/A	0.802631579	1	CM000277.3	3520694	CM000277.3_3520694_C/A	C	A	.	.	CSQ=A|intron_variant|MODIFIER||TC031992|Transcript|TC031992_001.|protein_coding||2/8||||||||||-1||||||,A|intron_variant|MODIFIER||TC031992|Transcript|TC031992_002.|protein_coding||2/7||||||||||-1||||||
1	38716	-0.04774688	0.03206706	0.721	24.07966256	founder	CM000277.3	3552409	3552409	G/A	0.95308835	1	CM000277.3	3552409	CM000277.3_3552409_G/A	G	A	.	.	CSQ=A|intron_variant|MODIFIER||TC031992|Transcript|TC031992_001.|protein_coding||2/8||||||||||-1||||||,A|intron_variant|MODIFIER||TC031992|Transcript|TC031992_002.|protein_coding||2/7||||||||||-1||||||
1	39558	0.07529154	0.0668932	0.58	21.35813898	founder	CM000277.3	3619409	3619409	A/T	0.708333333	1	CM000277.3	3619409	CM000277.3_3619409_A/T	A	T	.	.	CSQ=T|downstream_gene_variant|MODIFIER||TC004510|Transcript|TC004510_001.|protein_coding|||||||||||2101|-1||||||,T|downstream_gene_variant|MODIFIER||TC004876|Transcript|TC004876_001.|protein_coding|||||||||||347|1||||||,T|upstream_gene_variant|MODIFIER||TC004877|Transcript|TC004877_001.|protein_coding|||||||||||1007|1||||||
1	40147	0.09150392	0.06981199	0.663	22.89518822	founder	CM000277.3	3718656	3718656	G/A	0.627021884	1	CM000277.3	3718656	CM000277.3_3718656_G/A	G	A	.	.	CSQ=A|intron_variant|MODIFIER||TC004499|Transcript|TC004499_001.|protein_coding||1/9||||||||||-1||||||
1	40148	-0.07615523	0.0759263	0.531	20.49556873	founder	CM000277.3	3718661	3718661	A/G	0.624883068	1	CM000277.3	3718661	CM000277.3_3718661_A/G	A	G	.	.	CSQ=G|intron_variant|MODIFIER||TC004499|Transcript|TC004499_001.|protein_coding||1/9||||||||||-1||||||
1	40173	0.05541749	0.0288446	0.814	26.36746655	founder	CM000277.3	3720642	3720642	A/C	0.955195424	1	CM000277.3	3720642	CM000277.3_3720642_A/C	A	C	.	.	CSQ=C|intron_variant|MODIFIER||TC004499|Transcript|TC004499_001.|protein_coding||1/9||||||||||-1||||||
1	40924	-0.0838222	0.02284285	0.958	33.53751413	founder	CM000277.3	3823813	3823813	T/C	0.929129129	1	CM000277.3	3823813	CM000277.3_3823813_T/C	T	C	.	.	CSQ=C|downstream_gene_variant|MODIFIER||TC004892|Transcript|TC004892_001.|protein_coding|||||||||||4989|1||||||,C|downstream_gene_variant|MODIFIER||TC004893|Transcript|TC004893_001.|protein_coding|||||||||||2763|1||||||
1	41854	0.05785356	0.06141147	0.507	20.07796235	founder	CM000277.3	3965659	3965659	C/T	0.348968105	1	CM000277.3	3965659	CM000277.3_3965659_C/T	C	T	.	.	CSQ=T|intergenic_variant|MODIFIER|||||||||||||||||||||||
1	42953	0.09691572	0.0413147	0.899	29.45073513	founder	CM000277.3	4141930	4141930	T/A	0.787634409	1	CM000277.3	4141930	CM000277.3_4141930_T/A	T	A	.	.	CSQ=A|intergenic_variant|MODIFIER|||||||||||||||||||||||
1	43583	0.04638444	0.04725829	0.513	20.18223598	founder	CM000277.3	4286629	4286629	A/G	0.82021541	1	CM000277.3	4286629	CM000277.3_4286629_A/G	A	G	.	.	CSQ=G|intron_variant|MODIFIER||TC030985|Transcript|TC030985_001.|protein_coding||4/6||||||||||1||||||
1	45656	-0.15392513	0.02809047	1	52.96447989	founder	CM000277.3	4608276	4608276	G/T	0.671818182	1	CM000277.3	4608276	CM000277.3_4608276_G/T	G	T	.	.	CSQ=T|intron_variant|MODIFIER||TC004469|Transcript|TC004469_001.|protein_coding||4/4||||||||||-1||||||,T|downstream_gene_variant|MODIFIER||TC004918|Transcript|TC004918_001.|protein_coding|||||||||||2853|1||||||,T|downstream_gene_variant|MODIFIER||TC004919|Transcript|TC004919_001.|protein_coding|||||||||||1619|1||||||,T|upstream_gene_variant|MODIFIER||TC004920|Transcript|TC004920_001.|protein_codi…
1	45660	-0.05767636	0.05524714	0.552	20.86296258	founder	CM000277.3	4608316	4608316	G/T	0.631671041	1	CM000277.3	4608316	CM000277.3_4608316_G/T	G	T	.	.	CSQ=T|intron_variant|MODIFIER||TC004469|Transcript|TC004469_001.|protein_coding||4/4||||||||||-1||||||,T|downstream_gene_variant|MODIFIER||TC004918|Transcript|TC004918_001.|protein_coding|||||||||||2893|1||||||,T|downstream_gene_variant|MODIFIER||TC004919|Transcript|TC004919_001.|protein_coding|||||||||||1659|1||||||,T|upstream_gene_variant|MODIFIER||TC004920|Transcript|TC004920_001.|protein_codi…
1	45661	0.15693343	0.02666733	1	52.96447989	founder	CM000277.3	4608330	4608330	A/T	0.618651893	1	CM000277.3	4608330	CM000277.3_4608330_A/T	A	T	.	.	CSQ=T|intron_variant|MODIFIER||TC004469|Transcript|TC004469_001.|protein_coding||4/4||||||||||-1||||||,T|downstream_gene_variant|MODIFIER||TC004918|Transcript|TC004918_001.|protein_coding|||||||||||2907|1||||||,T|downstream_gene_variant|MODIFIER||TC004919|Transcript|TC004919_001.|protein_coding|||||||||||1673|1||||||,T|upstream_gene_variant|MODIFIER||TC004920|Transcript|TC004920_001.|protein_codi…
1	45667	0.05827083	0.05476935	0.562	21.038974	founder	CM000277.3	4608898	4608898	T/C	0.823684211	1	CM000277.3	4608898	CM000277.3_4608898_T/C	T	C	.	.	CSQ=C|intron_variant|MODIFIER||TC004469|Transcript|TC004469_001.|protein_coding||4/4||||||||||-1||||||,C|downstream_gene_variant|MODIFIER||TC004918|Transcript|TC004918_001.|protein_coding|||||||||||3475|1||||||,C|downstream_gene_variant|MODIFIER||TC004919|Transcript|TC004919_001.|protein_coding|||||||||||2241|1||||||,C|upstream_gene_variant|MODIFIER||TC004920|Transcript|TC004920_001.|protein_codi…
1	45668	-0.04158502	0.04275402	0.53	20.47813206	founder	CM000277.3	4608899	4608899	G/T	0.824868651	1	CM000277.3	4608899	CM000277.3_4608899_G/T	G	T	.	.	CSQ=T|intron_variant|MODIFIER||TC004469|Transcript|TC004469_001.|protein_coding||4/4||||||||||-1||||||,T|downstream_gene_variant|MODIFIER||TC004918|Transcript|TC004918_001.|protein_coding|||||||||||3476|1||||||,T|downstream_gene_variant|MODIFIER||TC004919|Transcript|TC004919_001.|protein_coding|||||||||||2242|1||||||,T|upstream_gene_variant|MODIFIER||TC004920|Transcript|TC004920_001.|protein_codi…
1	45669	0.04840519	0.0513029	0.506	20.06058763	founder	CM000277.3	4608930	4608930	A/G	0.782009724	1	CM000277.3	4608930	CM000277.3_4608930_A/G	A	G	.	.	CSQ=G|intron_variant|MODIFIER||TC004469|Transcript|TC004469_001.|protein_coding||4/4||||||||||-1||||||,G|downstream_gene_variant|MODIFIER||TC004918|Transcript|TC004918_001.|protein_coding|||||||||||3507|1||||||,G|downstream_gene_variant|MODIFIER||TC004919|Transcript|TC004919_001.|protein_coding|||||||||||2273|1||||||,G|upstream_gene_variant|MODIFIER||TC004920|Transcript|TC004920_001.|protein_codi…
1	45670	0.08099081	0.05957945	0.687	23.37047594	founder	CM000277.3	4608935	4608935	A/T	0.767310789	1	CM000277.3	4608935	CM000277.3_4608935_A/T	A	T	.	.	CSQ=T|intron_variant|MODIFIER||TC004469|Transcript|TC004469_001.|protein_coding||4/4||||||||||-1||||||,T|downstream_gene_variant|MODIFIER||TC004918|Transcript|TC004918_001.|protein_coding|||||||||||3512|1||||||,T|downstream_gene_variant|MODIFIER||TC004919|Transcript|TC004919_001.|protein_coding|||||||||||2278|1||||||,T|upstream_gene_variant|MODIFIER||TC004920|Transcript|TC004920_001.|protein_codi…
1	45671	-0.10116796	0.05325842	0.812	26.31033375	founder	CM000277.3	4608959	4608959	C/A	0.740652347	1	CM000277.3	4608959	CM000277.3_4608959_C/A	C	A	.	.	CSQ=A|intron_variant|MODIFIER||TC004469|Transcript|TC004469_001.|protein_coding||4/4||||||||||-1||||||,A|downstream_gene_variant|MODIFIER||TC004918|Transcript|TC004918_001.|protein_coding|||||||||||3536|1||||||,A|downstream_gene_variant|MODIFIER||TC004919|Transcript|TC004919_001.|protein_coding|||||||||||2302|1||||||,A|upstream_gene_variant|MODIFIER||TC004920|Transcript|TC004920_001.|protein_codi…
1	45672	-0.05537154	0.04871854	0.594	21.60895606	founder	CM000277.3	4608966	4608966	C/T	0.734311328	1	CM000277.3	4608966	CM000277.3_4608966_C/T	C	T	.	.	CSQ=T|intron_variant|MODIFIER||TC004469|Transcript|TC004469_001.|protein_coding||4/4||||||||||-1||||||,T|downstream_gene_variant|MODIFIER||TC004918|Transcript|TC004918_001.|protein_coding|||||||||||3543|1||||||,T|downstream_gene_variant|MODIFIER||TC004919|Transcript|TC004919_001.|protein_coding|||||||||||2309|1||||||,T|upstream_gene_variant|MODIFIER||TC004920|Transcript|TC004920_001.|protein_codi…
1	46448	0.14017455	0.03424421	0.987	38.76008995	founder	CM000277.3	4690740	4690740	A/G	0.425339367	1	CM000277.3	4690740	CM000277.3_4690740_A/G	A	G	.	.	CSQ=G|downstream_gene_variant|MODIFIER||TC032020|Transcript|TC032020_001.|protein_coding|||||||||||4906|1||||||
1	46449	0.06863442	0.05727767	0.631	22.28638188	founder	CM000277.3	4690743	4690743	T/C	0.410672854	1	CM000277.3	4690743	CM000277.3_4690743_T/C	T	C	.	.	CSQ=C|downstream_gene_variant|MODIFIER||TC032020|Transcript|TC032020_001.|protein_coding|||||||||||4909|1||||||
1	46450	0.15209332	0.02816319	1	52.96447989	founder	CM000277.3	4690762	4690762	A/T	0.372384937	1	CM000277.3	4690762	CM000277.3_4690762_A/T	A	T	.	.	CSQ=T|downstream_gene_variant|MODIFIER||TC032020|Transcript|TC032020_001.|protein_coding|||||||||||4928|1||||||
1	46451	0.17605296	0.0374078	1	52.96447989	founder	CM000277.3	4690797	4690797	T/C	0.374157303	1	CM000277.3	4690797	CM000277.3_4690797_T/C	T	C	.	.	CSQ=C|downstream_gene_variant|MODIFIER||TC032020|Transcript|TC032020_001.|protein_coding|||||||||||4963|1||||||
1	46452	-0.15210163	0.02888691	1	52.96447989	founder	CM000277.3	4690834	4690834	G/A	0.410752688	1	CM000277.3	4690834	CM000277.3_4690834_G/A	G	A	.	.	CSQ=A|downstream_gene_variant|MODIFIER||TC032020|Transcript|TC032020_001.|protein_coding|||||||||||5000|1||||||
1	46453	-0.08329309	0.0722883	0.616	22.00884682	founder	CM000277.3	4690836	4690836	G/A	0.3669924	1	CM000277.3	4690836	CM000277.3_4690836_G/A	G	A	.	.	CSQ=A|intergenic_variant|MODIFIER|||||||||||||||||||||||
1	46608	0.13334808	0.03251265	0.997	45.17209098	founder	CM000277.3	4708100	4708100	G/T	0.541125541	1	CM000277.3	4708100	CM000277.3_4708100_G/T	G	T	.	.	CSQ=T|downstream_gene_variant|MODIFIER||TC004463|Transcript|TC004463_001.|protein_coding|||||||||||916|-1||||||,T|intron_variant|MODIFIER||TC004464|Transcript|TC004464_001.|protein_coding||1/2||||||||||-1||||||,T|upstream_gene_variant|MODIFIER||TC030986|Transcript|TC030986_001.|protein_coding|||||||||||2700|1||||||
1	46609	0.11761402	0.03781316	0.948	32.56440188	founder	CM000277.3	4708108	4708108	G/A	0.543496985	1	CM000277.3	4708108	CM000277.3_4708108_G/A	G	A	.	.	CSQ=A|downstream_gene_variant|MODIFIER||TC004463|Transcript|TC004463_001.|protein_coding|||||||||||908|-1||||||,A|intron_variant|MODIFIER||TC004464|Transcript|TC004464_001.|protein_coding||1/2||||||||||-1||||||,A|upstream_gene_variant|MODIFIER||TC030986|Transcript|TC030986_001.|protein_coding|||||||||||2692|1||||||
1	46683	-0.05247276	0.0532862	0.518	20.26917916	founder	CM000277.3	4716315	4716315	C/T	0.812301166	1	CM000277.3	4716315	CM000277.3_4716315_C/T	C	T	.	.	CSQ=T|intron_variant|MODIFIER||TC030986|Transcript|TC030986_001.|protein_coding||2/9||||||||||1||||||
1	47307	0.07267246	0.06077161	0.613	21.95384704	founder	CM000277.3	4825876	4825876	A/C	0.86636971	1	CM000277.3	4825876	CM000277.3_4825876_A/C	A	C	.	.	CSQ=C|intron_variant|MODIFIER||TC004451|Transcript|TC004451_001.|protein_coding||5/6||||||||||-1||||||,C|downstream_gene_variant|MODIFIER||TC004938|Transcript|TC004938_001.|protein_coding|||||||||||1568|1||||||
1	47582	-0.09009794	0.06833842	0.688	23.39069039	founder	CM000277.3	4861571	4861571	G/A	0.603878116	1	CM000277.3	4861571	CM000277.3_4861571_G/A	G	A	.	.	CSQ=A|3_prime_UTR_variant|MODIFIER||TC004447|Transcript|TC004447_001.|protein_coding|3/3||||747|||||||-1||||||,A|upstream_gene_variant|MODIFIER||TC004448|Transcript|TC004448_001.|protein_coding|||||||||||1981|-1||||||,A|upstream_gene_variant|MODIFIER||TC004449|Transcript|TC004449_001.|protein_coding|||||||||||4234|-1||||||,A|upstream_gene_variant|MODIFIER||TC004940|Transcript|TC004940_001.|protei…
1	47583	-0.08884229	0.05643033	0.75	24.72756449	founder	CM000277.3	4861581	4861581	G/T	0.599487617	1	CM000277.3	4861581	CM000277.3_4861581_G/T	G	T	.	.	CSQ=T|3_prime_UTR_variant|MODIFIER||TC004447|Transcript|TC004447_001.|protein_coding|3/3||||737|||||||-1||||||,T|upstream_gene_variant|MODIFIER||TC004448|Transcript|TC004448_001.|protein_coding|||||||||||1991|-1||||||,T|upstream_gene_variant|MODIFIER||TC004449|Transcript|TC004449_001.|protein_coding|||||||||||4244|-1||||||,T|upstream_gene_variant|MODIFIER||TC004940|Transcript|TC004940_001.|protei…
1	49695	0.06279674	0.05457953	0.594	21.60895606	founder	CM000277.3	5121195	5121195	T/C	0.863277826	1	CM000277.3	5121195	CM000277.3_5121195_T/C	T	C	.	.	CSQ=C|intergenic_variant|MODIFIER|||||||||||||||||||||||
1	50367	-0.06098582	0.05338381	0.59	21.5370335	founder	CM000277.3	5186945	5186945	G/A	0.862286229	1	CM000277.3	5186945	CM000277.3_5186945_G/A	G	A	.	.	CSQ=A|intron_variant|MODIFIER||TC004958|Transcript|TC004958_001.|protein_coding||1/6||||||||||1||||||,A|intron_variant|MODIFIER||TC004958|Transcript|TC004958_002.|protein_coding||1/8||||||||||1||||||,A|intron_variant|MODIFIER||TC004958|Transcript|TC004958_003.|protein_coding||1/6||||||||||1||||||
1	50972	-0.06749642	0.07016154	0.503	20.00846791	founder	CM000277.3	5257286	5257286	T/A	0.680190931	1	CM000277.3	5257286	CM000277.3_5257286_T/A	T	A	.	.	CSQ=A|upstream_gene_variant|MODIFIER||TC004429|Transcript|TC004429_001.|protein_coding|||||||||||2018|-1||||||,A|downstream_gene_variant|MODIFIER||TC004958|Transcript|TC004958_001.|protein_coding|||||||||||3488|1||||||,A|intron_variant|MODIFIER||TC004958|Transcript|TC004958_002.|protein_coding||8/8||||||||||1||||||,A|downstream_gene_variant|MODIFIER||TC004958|Transcript|TC004958_003.|protein_codi…
1	52582	-0.08195858	0.0366926	0.865	28.02317534	founder	CM000277.3	5473877	5473877	G/A	0.787694974	1	CM000277.3	5473877	CM000277.3_5473877_G/A	G	A	.	.	CSQ=A|downstream_gene_variant|MODIFIER||TC004417|Transcript|TC004417_001.|protein_coding|||||||||||2514|-1||||||,A|upstream_gene_variant|MODIFIER||TC004418|Transcript|TC004418_001.|protein_coding|||||||||||3042|-1||||||,A|intron_variant|MODIFIER||TC004980|Transcript|TC004980_001.|protein_coding||3/5||||||||||1||||||
1	60714	-0.12270722	0.0360067	0.973	35.52384271	founder	CM000277.3	6423039	6423039	A/T	0.654419067	1	CM000277.3	6423039	CM000277.3_6423039_A/T	A	T	.	.	CSQ=T|intron_variant|MODIFIER||TC000831|Transcript|TC000831_001.|protein_coding||9/12||||||||||1||||||
1	60715	-0.15052655	0.03285976	0.998	46.9373574	founder	CM000277.3	6423070	6423070	A/T	0.660117878	1	CM000277.3	6423070	CM000277.3_6423070_A/T	A	T	.	.	CSQ=T|intron_variant|MODIFIER||TC000831|Transcript|TC000831_001.|protein_coding||9/12||||||||||1||||||
1	61880	-0.13854016	0.03555477	0.966	34.49133404	founder	CM000277.3	6526792	6526792	C/T	0.744532803	1	CM000277.3	6526792	CM000277.3_6526792_C/T	C	T	.	.	CSQ=T|downstream_gene_variant|MODIFIER||TC000836|Transcript|TC000836_001.|protein_coding|||||||||||2630|1||||||,T|upstream_gene_variant|MODIFIER||TC000837|Transcript|TC000837_001.|protein_coding|||||||||||935|1||||||
1	64327	0.06976035	0.06144375	0.589	21.51908668	founder	CM000277.3	6788341	6788341	T/C	0.811485643	1	CM000277.3	6788341	CM000277.3_6788341_T/C	T	C	.	.	CSQ=C|upstream_gene_variant|MODIFIER||TC000849|Transcript|TC000849_001.|protein_coding|||||||||||1124|1||||||
1	64482	-0.0538392	0.05333555	0.532	20.51300974	founder	CM000277.3	6805328	6805328	T/A	0.81280389	1	CM000277.3	6805328	CM000277.3_6805328_T/A	T	A	.	.	CSQ=A|intergenic_variant|MODIFIER|||||||||||||||||||||||
1	73862	-0.05748278	0.04670503	0.638	22.41747303	founder	CM000277.3	8300596	8300596	G/A	0.891457286	1	CM000277.3	8300596	CM000277.3_8300596_G/A	G	A	.	.	CSQ=A|downstream_gene_variant|MODIFIER||TC032105|Transcript|TC032105_001.|protein_coding|||||||||||1541|1||||||,A|intron_variant|MODIFIER||TC032106|Transcript|TC032106_001.|protein_coding||2/3||||||||||1||||||
1	79362	-0.08885553	0.03933287	0.866	28.06048288	founder	CM000277.3	9588156	9588156	A/G	0.109375	1	CM000277.3	9588156	CM000277.3_9588156_A/G	A	G	.	.	CSQ=G|intron_variant|MODIFIER||TC030994|Transcript|TC030994_001.|protein_coding||8/23||||||||||-1||||||
1	84675	-0.06129289	0.04336211	0.698	23.59483674	founder	CM000277.3	10899277	10899277	C/T	0.834504294	1	CM000277.3	10899277	CM000277.3_10899277_C/T	C	T	.	.	CSQ=T|downstream_gene_variant|MODIFIER||TC000471|Transcript|TC000471_001.|protein_coding|||||||||||4666|-1||||||,T|downstream_gene_variant|MODIFIER||TC000472|Transcript|TC000472_001.|protein_coding|||||||||||749|-1||||||,T|intron_variant|MODIFIER||TC032166|Transcript|TC032166_001.|protein_coding||2/2||||||||||1||||||,T|downstream_gene_variant|MODIFIER||TC032167|Transcript|TC032167_001.|protein_co…
1	86457	-0.05818916	0.05428569	0.564	21.07427809	founder	CM000277.3	11247300	11247300	A/T	0.130649137	1	CM000277.3	11247300	CM000277.3_11247300_A/T	A	T	.	.	CSQ=T|intron_variant|MODIFIER||TC000440|Transcript|TC000440_001.|protein_coding||1/1||||||||||-1||||||,T|upstream_gene_variant|MODIFIER||TC001117|Transcript|TC001117_001.|protein_coding|||||||||||336|1||||||
1	88587	-0.1247067	0.02825951	0.985	38.12980166	founder	CM000277.3	11656521	11656521	G/A	0.731222386	1	CM000277.3	11656521	CM000277.3_11656521_G/A	G	A	.	.	CSQ=A|intron_variant|MODIFIER||TC031001|Transcript|TC031001_001.|protein_coding||1/13||||||||||-1||||||
1	90061	0.09105841	0.03773139	0.894	29.21666848	founder	CM000277.3	12034339	12034339	T/C	0.819004525	1	CM000277.3	12034339	CM000277.3_12034339_T/C	T	C	.	.	CSQ=C|intron_variant|MODIFIER||TC000396|Transcript|TC000396_001.|protein_coding||2/14||||||||||-1||||||,C|downstream_gene_variant|MODIFIER||TC001155|Transcript|TC001155_001.|protein_coding|||||||||||4168|1||||||
1	92128	-0.07557219	0.06204651	0.629	22.2491193	founder	CM000277.3	12469236	12469236	G/A	0.611627907	1	CM000277.3	12469236	CM000277.3_12469236_G/A	G	A	.	.	CSQ=A|intron_variant|MODIFIER||TC000361|Transcript|TC000361_001.|protein_coding||1/2||||||||||-1||||||
1	92152	-0.10509883	0.07398398	0.697	23.57425344	founder	CM000277.3	12472388	12472388	T/A	0.669421488	1	CM000277.3	12472388	CM000277.3_12472388_T/A	T	A	.	.	CSQ=A|intron_variant|MODIFIER||TC000361|Transcript|TC000361_001.|protein_coding||1/2||||||||||-1||||||,A|upstream_gene_variant|MODIFIER||TC001196|Transcript|TC001196_001.|protein_coding|||||||||||2511|1||||||
1	95333	0.02987055	0.00877384	0.99	39.91270389	founder	CM000277.3	13260622	13260622	T/G	0.971084337	1	CM000277.3	13260622	CM000277.3_13260622_T/G	T	G	.	.	CSQ=G|downstream_gene_variant|MODIFIER||TC000301|Transcript|TC000301_001.|protein_coding|||||||||||1566|-1||||||,G|upstream_gene_variant|MODIFIER||TC000302|Transcript|TC000302_001.|protein_coding|||||||||||2753|-1||||||,G|missense_variant|MODERATE||TC001255|Transcript|TC001255_001.|protein_coding|3/3||||1112|940|314|W/G|Tgg/Ggg|||1||||||
1	96390	-0.05805697	0.04349455	0.664	22.91463997	founder	CM000277.3	13452634	13452634	A/T	0.896180215	1	CM000277.3	13452634	CM000277.3_13452634_A/T	A	T	.	.	CSQ=T|upstream_gene_variant|MODIFIER||TC000283|Transcript|TC000283_001.|protein_coding|||||||||||560|-1||||||,T|downstream_gene_variant|MODIFIER||TC032235|Transcript|TC032235_001.|protein_coding|||||||||||221|1||||||,T|upstream_gene_variant|MODIFIER||TC032236|Transcript|TC032236_001.|protein_coding|||||||||||4739|1||||||
1	96391	-0.06684163	0.05665291	0.627	22.21193904	founder	CM000277.3	13452636	13452636	A/T	0.896653543	1	CM000277.3	13452636	CM000277.3_13452636_A/T	A	T	.	.	CSQ=T|upstream_gene_variant|MODIFIER||TC000283|Transcript|TC000283_001.|protein_coding|||||||||||562|-1||||||,T|downstream_gene_variant|MODIFIER||TC032235|Transcript|TC032235_001.|protein_coding|||||||||||223|1||||||,T|upstream_gene_variant|MODIFIER||TC032236|Transcript|TC032236_001.|protein_coding|||||||||||4737|1||||||
1	96927	-0.12609027	0.06095591	0.86	27.8400561	founder	CM000277.3	13523465	13523465	A/G	0.573129252	1	CM000277.3	13523465	CM000277.3_13523465_A/G	A	G	.	.	CSQ=G|upstream_gene_variant|MODIFIER||TC000280|Transcript|TC000280_001.|protein_coding|||||||||||2187|-1||||||,G|upstream_gene_variant|MODIFIER||TC001270|Transcript|TC001270_003.|protein_coding|||||||||||4645|1||||||
1	98408	0.04800811	0.04869852	0.515	20.21700685	founder	CM000277.3	13776182	13776182	A/G	0.89693155	1	CM000277.3	13776182	CM000277.3_13776182_A/G	A	G	.	.	CSQ=G|intron_variant|MODIFIER||TC000269|Transcript|TC000269_001.|protein_coding||3/6||||||||||-1||||||,G|intron_variant|MODIFIER||TC001283|Transcript|TC001283_001.|protein_coding||1/1||||||||||1||||||,G|upstream_gene_variant|MODIFIER||TC032243|Transcript|TC032243_001.|protein_coding|||||||||||1965|-1||||||
1	98833	0.11844622	0.0323994	0.966	34.49133404	founder	CM000277.3	13873484	13873484	G/A	0.640988372	1	CM000277.3	13873484	CM000277.3_13873484_G/A	G	A	.	.	CSQ=A|splice_donor_5th_base_variant&intron_variant|LOW||TC032246|Transcript|TC032246_001.|protein_coding||11/11||||||||||1||||||
1	98834	-0.11934583	0.052223	0.884	28.7762947	founder	CM000277.3	13873494	13873494	G/C	0.648988137	1	CM000277.3	13873494	CM000277.3_13873494_G/C	G	C	.	.	CSQ=C|intron_variant|MODIFIER||TC032246|Transcript|TC032246_001.|protein_coding||11/11||||||||||1||||||
1	99925	0.08595471	0.07603792	0.586	21.46532469	founder	CM000277.3	14056916	14056916	C/T	0.576821773	1	CM000277.3	14056916	CM000277.3_14056916_C/T	C	T	.	.	CSQ=T|intron_variant|MODIFIER||TC032248|Transcript|TC032248_001.|protein_coding||5/22||||||||||-1||||||,T|intron_variant|MODIFIER||TC032248|Transcript|TC032248_002.|protein_coding||5/22||||||||||-1||||||
1	99926	0.12448238	0.05313183	0.9	29.49877704	founder	CM000277.3	14056928	14056928	C/T	0.576257214	1	CM000277.3	14056928	CM000277.3_14056928_C/T	C	T	.	.	CSQ=T|intron_variant|MODIFIER||TC032248|Transcript|TC032248_001.|protein_coding||5/22||||||||||-1||||||,T|intron_variant|MODIFIER||TC032248|Transcript|TC032248_002.|protein_coding||5/22||||||||||-1||||||
1	100123	-0.06962895	0.05286457	0.66	22.83700213	founder	CM000277.3	14100326	14100326	G/A	0.882911392	1	CM000277.3	14100326	CM000277.3_14100326_G/A	G	A	.	.	CSQ=A|upstream_gene_variant|MODIFIER||TC001296|Transcript|TC001296_001.|protein_coding|||||||||||4129|1||||||
1	100228	0.13897406	0.0387839	0.965	34.36094464	founder	CM000277.3	14111975	14111975	A/G	0.495735608	1	CM000277.3	14111975	CM000277.3_14111975_A/G	A	G	.	.	CSQ=G|intron_variant|MODIFIER||TC001297|Transcript|TC001297_001.|protein_coding||5/11||||||||||1||||||,G|intron_variant|MODIFIER||TC001297|Transcript|TC001297_002.|protein_coding||5/12||||||||||1||||||
1	100716	0.12730146	0.04680531	0.925	30.86715664	founder	CM000277.3	14227766	14227766	A/G	0.582463466	1	CM000277.3	14227766	CM000277.3_14227766_A/G	A	G	.	.	CSQ=G|intron_variant|MODIFIER||TC000244|Transcript|TC000244_001.|protein_coding||3/9||||||||||-1||||||,G|intron_variant|MODIFIER||TC001304|Transcript|TC001304_001.|protein_coding||1/1||||||||||1||||||
1	108516	0.05116153	0.05090457	0.526	20.40842597	founder	CM000278.3	781583	781583	T/C	0.947643979	2	CM000278.3	781583	CM000278.3_781583_T/C	T	C	.	.	CSQ=C|upstream_gene_variant|MODIFIER||TC003286|Transcript|TC003286_001.|protein_coding|||||||||||1103|1||||||
1	108602	-0.1205642	0.05603302	0.864	27.98610029	founder	CM000278.3	793426	793426	T/A	0.60199005	2	CM000278.3	793426	CM000278.3_793426_T/A	T	A	.	.	CSQ=A|downstream_gene_variant|MODIFIER||TC003286|Transcript|TC003286_001.|protein_coding|||||||||||2182|1||||||,A|upstream_gene_variant|MODIFIER||TC003287|Transcript|TC003287_001.|protein_coding|||||||||||447|1||||||,A|upstream_gene_variant|MODIFIER||TC003288|Transcript|TC003288_001.|protein_coding|||||||||||4927|1||||||
1	109226	0.08123007	0.06926294	0.613	21.95384704	founder	CM000278.3	915401	915401	A/T	0.573319756	2	CM000278.3	915401	CM000278.3_915401_A/T	A	T	.	.	CSQ=T|intron_variant|MODIFIER||TC003297|Transcript|TC003297_001.|protein_coding||1/1||||||||||1||||||
1	111220	0.06887715	0.05748949	0.628	22.23051898	founder	CM000278.3	1308480	1308480	G/T	0.179591837	2	CM000278.3	1308480	CM000278.3_1308480_G/T	G	T	.	.	CSQ=T|intron_variant|MODIFIER||TC003133|Transcript|TC003133_001.|protein_coding||3/6||||||||||-1||||||
1	112335	0.10358984	0.06118766	0.771	25.2285409	founder	CM000278.3	1511536	1511536	C/T	0.299701046	2	CM000278.3	1511536	CM000278.3_1511536_C/T	C	T	.	.	CSQ=T|upstream_gene_variant|MODIFIER||TC003108|Transcript|TC003108_001.|protein_coding|||||||||||4392|-1||||||,T|intron_variant|MODIFIER||TC003342|Transcript|TC003342_002.|protein_coding||1/23||||||||||1||||||,T|intron_variant|MODIFIER||TC032320|Transcript|TC032320_001.|protein_coding||2/4||||||||||1||||||,T|intron_variant|MODIFIER||TC032321|Transcript|TC032321_001.|protein_coding||1/1||||||||||1…
1	112336	0.06126582	0.05692623	0.568	21.14499783	founder	CM000278.3	1511546	1511546	G/A	0.310168252	2	CM000278.3	1511546	CM000278.3_1511546_G/A	G	A	.	.	CSQ=A|upstream_gene_variant|MODIFIER||TC003108|Transcript|TC003108_001.|protein_coding|||||||||||4402|-1||||||,A|intron_variant|MODIFIER||TC003342|Transcript|TC003342_002.|protein_coding||1/23||||||||||1||||||,A|intron_variant|MODIFIER||TC032320|Transcript|TC032320_001.|protein_coding||2/4||||||||||1||||||,A|intron_variant|MODIFIER||TC032321|Transcript|TC032321_001.|protein_coding||1/1||||||||||1…
1	112362	0.07952874	0.0538781	0.716	23.97229877	founder	CM000278.3	1514390	1514390	C/G	0.428079835	2	CM000278.3	1514390	CM000278.3_1514390_C/G	C	G	.	.	CSQ=G|downstream_gene_variant|MODIFIER||TC003107|Transcript|TC003107_001.|protein_coding|||||||||||4420|-1||||||,G|intron_variant|MODIFIER||TC003342|Transcript|TC003342_002.|protein_coding||2/23||||||||||1||||||,G|intron_variant|MODIFIER||TC032320|Transcript|TC032320_001.|protein_coding||3/4||||||||||1||||||,G|downstream_gene_variant|MODIFIER||TC032321|Transcript|TC032321_001.|protein_coding|||||…
1	116450	-0.11104321	0.07601478	0.711	23.86606953	founder	CM000278.3	2166277	2166277	A/C	0.489662677	2	CM000278.3	2166277	CM000278.3_2166277_A/C	A	C	.	.	CSQ=C|intergenic_variant|MODIFIER|||||||||||||||||||||||
1	116684	-0.08278428	0.03330186	0.895	29.26268931	founder	CM000278.3	2196419	2196419	T/C	0.096928983	2	CM000278.3	2196419	CM000278.3_2196419_T/C	T	C	.	.	CSQ=C|upstream_gene_variant|MODIFIER||TC003085|Transcript|TC003085_001.|protein_coding|||||||||||2436|-1||||||
1	116750	0.15369215	0.04729958	0.973	35.52384271	founder	CM000278.3	2204968	2204968	G/A	0.414945919	2	CM000278.3	2204968	CM000278.3_2204968_G/A	G	A	.	.	CSQ=A|intergenic_variant|MODIFIER|||||||||||||||||||||||
1	118062	0.07907761	0.05927589	0.678	23.19009017	founder	CM000278.3	2401163	2401163	A/G	0.955830389	2	CM000278.3	2401163	CM000278.3_2401163_A/G	A	G	.	.	CSQ=G|intron_variant|MODIFIER||TC032336|Transcript|TC032336_001.|protein_coding||9/16||||||||||1||||||
1	118894	0.06870455	0.06523377	0.543	20.70518824	founder	CM000278.3	2553218	2553218	C/G	0.679738562	2	CM000278.3	2553218	CM000278.3_2553218_C/G	C	G	.	.	CSQ=G|intron_variant|MODIFIER||TC032338|Transcript|TC032338_001.|protein_coding||3/13||||||||||1||||||
1	119002	-0.0780222	0.06216149	0.633	22.3237284	founder	CM000278.3	2565066	2565066	C/G	0.298442907	2	CM000278.3	2565066	CM000278.3_2565066_C/G	C	G	.	.	CSQ=G|intron_variant|MODIFIER||TC032338|Transcript|TC032338_001.|protein_coding||4/13||||||||||1||||||
1	119301	0.1465359	0.06756879	0.856	27.69746467	founder	CM000278.3	2607927	2607927	A/G	0.525	2	CM000278.3	2607927	CM000278.3_2607927_A/G	A	G	.	.	CSQ=G|intron_variant|MODIFIER||TC032338|Transcript|TC032338_001.|protein_coding||11/13||||||||||1||||||
1	121831	0.1249068	0.05373297	0.888	28.94830138	founder	CM000278.3	2981180	2981180	A/T	0.451371571	2	CM000278.3	2981180	CM000278.3_2981180_A/T	A	T	.	.	CSQ=T|intron_variant|MODIFIER||TC032346|Transcript|TC032346_001.|protein_coding||6/11||||||||||-1||||||
1	122065	-0.12058715	0.03658611	0.95	32.74388796	founder	CM000278.3	3011881	3011881	T/G	0.799688231	2	CM000278.3	3011881	CM000278.3_3011881_T/G	T	G	.	.	CSQ=G|intron_variant|MODIFIER||TC032346|Transcript|TC032346_001.|protein_coding||1/11||||||||||-1||||||
1	126362	0.07587397	0.06960647	0.563	21.05662152	founder	CM000278.3	3974306	3974306	A/G	0.654788419	2	CM000278.3	3974306	CM000278.3_3974306_A/G	A	G	.	.	CSQ=G|downstream_gene_variant|MODIFIER||TC003031|Transcript|TC003031_001.|protein_coding|||||||||||624|1||||||,G|intron_variant|MODIFIER||TC003032|Transcript|TC003032_001.|protein_coding||1/3||||||||||1||||||
1	126886	0.08697099	0.03188105	0.917	30.38926438	founder	CM000278.3	4045219	4045219	A/T	0.863987635	2	CM000278.3	4045219	CM000278.3_4045219_A/T	A	T	.	.	CSQ=T|intron_variant|MODIFIER||TC003034|Transcript|TC003034_001.|protein_coding||2/3||||||||||1||||||,T|downstream_gene_variant|MODIFIER||TC003389|Transcript|TC003389_001.|protein_coding|||||||||||4403|-1||||||,T|upstream_gene_variant|MODIFIER||TC003390|Transcript|TC003390_001.|protein_coding|||||||||||1129|-1||||||
1	132836	-0.06688945	0.05663905	0.617	22.02721585	founder	CM000278.3	4799752	4799752	G/T	0.82745098	2	CM000278.3	4799752	CM000278.3_4799752_G/T	G	T	.	.	CSQ=T|synonymous_variant|LOW||TC003005|Transcript|TC003005_001.|protein_coding|3/3||||627|465|155|S|tcC/tcA|||-1||||||,T|upstream_gene_variant|MODIFIER||TC003006|Transcript|TC003006_001.|protein_coding|||||||||||4643|-1||||||,T|downstream_gene_variant|MODIFIER||TC003418|Transcript|TC003418_001.|protein_coding|||||||||||3127|1||||||,T|upstream_gene_variant|MODIFIER||TC003419|Transcript|TC003419_00…
1	134913	0.13527841	0.03585519	0.975	35.86699802	founder	CM000278.3	5033009	5033009	A/C	0.617253949	2	CM000278.3	5033009	CM000278.3_5033009_A/C	A	C	.	.	CSQ=C|intron_variant|MODIFIER||TC003000|Transcript|TC003000_001.|protein_coding||1/11||||||||||-1||||||
1	134914	-0.1020445	0.03998478	0.94	31.90611798	founder	CM000278.3	5033011	5033011	C/T	0.623188406	2	CM000278.3	5033011	CM000278.3_5033011_C/T	C	T	.	.	CSQ=T|intron_variant|MODIFIER||TC003000|Transcript|TC003000_001.|protein_coding||1/11||||||||||-1||||||
1	134915	0.12894013	0.03081117	0.997	45.17209098	founder	CM000278.3	5033041	5033041	T/G	0.662616822	2	CM000278.3	5033041	CM000278.3_5033041_T/G	T	G	.	.	CSQ=G|intron_variant|MODIFIER||TC003000|Transcript|TC003000_001.|protein_coding||1/11||||||||||-1||||||
1	134916	-0.1206023	0.03594972	0.964	34.23409728	founder	CM000278.3	5033045	5033045	G/A	0.668801464	2	CM000278.3	5033045	CM000278.3_5033045_G/A	G	A	.	.	CSQ=A|intron_variant|MODIFIER||TC003000|Transcript|TC003000_001.|protein_coding||1/11||||||||||-1||||||
1	141833	0.09701234	0.06075784	0.754	24.82071433	founder	CM000278.3	6100090	6100090	T/G	0.573839662	2	CM000278.3	6100090	CM000278.3_6100090_T/G	T	G	.	.	CSQ=G|downstream_gene_variant|MODIFIER||TC003510|Transcript|TC003510_001.|protein_coding|||||||||||4301|1||||||,G|synonymous_variant|LOW||TC032400|Transcript|TC032400_001.|protein_coding|4/9||||940|457|153|R|Aga/Cga|||-1||||||,G|downstream_gene_variant|MODIFIER||TC032401|Transcript|TC032401_001.|protein_coding|||||||||||4231|-1||||||,G|downstream_gene_variant|MODIFIER||TC032401|Transcript|TC03240…
1	142344	-0.04584055	0.0464723	0.521	20.32137404	founder	CM000278.3	6166324	6166324	C/T	0.791366906	2	CM000278.3	6166324	CM000278.3_6166324_C/T	C	T	.	.	CSQ=T|upstream_gene_variant|MODIFIER||TC032402|Transcript|TC032402_001.|protein_coding|||||||||||966|1||||||,T|upstream_gene_variant|MODIFIER||TC032403|Transcript|TC032403_001.|protein_coding|||||||||||4616|1||||||,T|upstream_gene_variant|MODIFIER||TC032403|Transcript|TC032403_002.|protein_coding|||||||||||4616|1||||||
1	145369	0.09129498	0.0532208	0.775	25.32754379	founder	CM000278.3	6647701	6647701	A/T	0.804054054	2	CM000278.3	6647701	CM000278.3_6647701_A/T	A	T	.	.	CSQ=T|downstream_gene_variant|MODIFIER||TC034589|Transcript|TC034589_001.|protein_coding|||||||||||17|1||||||
1	145885	-0.09329113	0.07179876	0.662	22.87576484	founder	CM000278.3	6730495	6730495	T/A	0.347639485	2	CM000278.3	6730495	CM000278.3_6730495_T/A	T	A	.	.	CSQ=A|intergenic_variant|MODIFIER|||||||||||||||||||||||
1	146236	0.10336953	0.03367602	0.942	32.06258104	founder	CM000278.3	6769454	6769454	G/C	0.782282282	2	CM000278.3	6769454	CM000278.3_6769454_G/C	G	C	.	.	CSQ=C|intron_variant|MODIFIER||TC002906|Transcript|TC002906_001.|protein_coding||5/13||||||||||-1||||||
1	151257	0.06924853	0.06609315	0.546	20.75771984	founder	CM000278.3	7402103	7402103	G/A	0.711811024	2	CM000278.3	7402103	CM000278.3_7402103_G/A	G	A	.	.	CSQ=A|intron_variant|MODIFIER||TC032415|Transcript|TC032415_001.|protein_coding||2/16||||||||||-1||||||,A|intron_variant|MODIFIER||TC032415|Transcript|TC032415_002.|protein_coding||2/17||||||||||-1||||||
1	151332	-0.07309175	0.04553094	0.754	24.82071433	founder	CM000278.3	7411583	7411583	C/T	0.889564336	2	CM000278.3	7411583	CM000278.3_7411583_C/T	C	T	.	.	CSQ=T|intron_variant|MODIFIER||TC032415|Transcript|TC032415_001.|protein_coding||1/16||||||||||-1||||||,T|intron_variant|MODIFIER||TC032415|Transcript|TC032415_002.|protein_coding||1/17||||||||||-1||||||
1	154605	-0.09753321	0.01643039	0.999	49.95200683	founder	CM000278.3	7807249	7807249	C/T	0.961639058	2	CM000278.3	7807249	CM000278.3_7807249_C/T	C	T	.	.	CSQ=T|intron_variant|MODIFIER||TC003570|Transcript|TC003570_001.|protein_coding||4/11||||||||||1||||||,T|intron_variant|MODIFIER||TC003570|Transcript|TC003570_002.|protein_coding||5/12||||||||||1||||||
1	154606	0.08842424	0.02367921	0.989	39.49438801	founder	CM000278.3	7807261	7807261	A/C	0.959548448	2	CM000278.3	7807261	CM000278.3_7807261_A/C	A	C	.	.	CSQ=C|intron_variant|MODIFIER||TC003570|Transcript|TC003570_001.|protein_coding||4/11||||||||||1||||||,C|intron_variant|MODIFIER||TC003570|Transcript|TC003570_002.|protein_coding||5/12||||||||||1||||||
1	155482	-0.14485668	0.04443141	0.951	32.83619632	founder	CM000278.3	7907079	7907079	C/G	0.485411141	2	CM000278.3	7907079	CM000278.3_7907079_C/G	C	G	.	.	CSQ=G|downstream_gene_variant|MODIFIER|tRNA-Pro|ENSRNA022734986|Transcript|ENSRNA022734986-T1.|tRNA|||||||||||157|1||TRNASCAN_SE||||,G|downstream_gene_variant|MODIFIER|tRNA-Pro|ENSRNA022734993|Transcript|ENSRNA022734993-T1.|tRNA|||||||||||715|1||TRNASCAN_SE||||,G|downstream_gene_variant|MODIFIER|tRNA-Pro|ENSRNA022735003|Transcript|ENSRNA022735003-T1.|tRNA|||||||||||1417|1||TRNASCAN_SE||||,G|downs…
1	156572	-0.1188677	0.04185685	0.931	31.25735785	founder	CM000278.3	8075022	8075022	C/T	0.74893918	2	CM000278.3	8075022	CM000278.3_8075022_C/T	C	T	.	.	CSQ=T|intron_variant|MODIFIER||TC002855|Transcript|TC002855_001.|protein_coding||3/4||||||||||-1||||||,T|downstream_gene_variant|MODIFIER||TC034592|Transcript|TC034592_001.|protein_coding|||||||||||4184|1||||||,T|downstream_gene_variant|MODIFIER||TC034592|Transcript|TC034592_002.|protein_coding|||||||||||4184|1||||||,T|downstream_gene_variant|MODIFIER||TC034592|Transcript|TC034592_003.|protein_co…
1	158623	-0.04883849	0.04767321	0.538	20.61775495	founder	CM000278.3	8365988	8365988	T/A	0.908185841	2	CM000278.3	8365988	CM000278.3_8365988_T/A	T	A	.	.	CSQ=A|intron_variant|MODIFIER||TC031034|Transcript|TC031034_001.|protein_coding||2/10||||||||||-1||||||
1	160452	-0.13191533	0.03783354	0.955	33.22426052	founder	CM000278.3	8566159	8566159	A/G	0.677130045	2	CM000278.3	8566159	CM000278.3_8566159_A/G	A	G	.	.	CSQ=G|intergenic_variant|MODIFIER|||||||||||||||||||||||
1	162254	0.06788336	0.05118833	0.666	22.95362957	founder	CM000278.3	8826528	8826528	G/A	0.236316247	2	CM000278.3	8826528	CM000278.3_8826528_G/A	G	A	.	.	CSQ=A|downstream_gene_variant|MODIFIER||TC002825|Transcript|TC002825_001.|protein_coding|||||||||||1597|-1||||||,A|upstream_gene_variant|MODIFIER||TC002828|Transcript|TC002828_001.|protein_coding|||||||||||1001|-1||||||
1	173140	0.10726838	0.04895475	0.88	28.60936621	founder	CM000278.3	10041683	10041683	A/C	0.637707948	2	CM000278.3	10041683	CM000278.3_10041683_A/C	A	C	.	.	CSQ=C|intergenic_variant|MODIFIER|||||||||||||||||||||||
1	178316	0.14270188	0.0357973	0.99	39.91270389	founder	CM000278.3	10658343	10658343	G/C	0.685483871	2	CM000278.3	10658343	CM000278.3_10658343_G/C	G	C	.	.	CSQ=C|downstream_gene_variant|MODIFIER||TC000039|Transcript|TC000039_001.|protein_coding|||||||||||3242|1||||||,C|splice_polypyrimidine_tract_variant&splice_region_variant&intron_variant|LOW||TC000140|Transcript|TC000140_001.|protein_coding||9/15||||||||||-1||||||
1	182732	-0.05862884	0.05366149	0.609	21.8807573	founder	CM000278.3	11209713	11209713	G/A	0.89602705	2	CM000278.3	11209713	CM000278.3_11209713_G/A	G	A	.	.	CSQ=A|downstream_gene_variant|MODIFIER||TC000100|Transcript|TC000100_001.|protein_coding|||||||||||1294|-1||||||,A|upstream_gene_variant|MODIFIER||TC000101|Transcript|TC000101_001.|protein_coding|||||||||||1797|-1||||||
1	185009	0.01913698	0.01828855	0.55	20.8278537	founder	CM000278.3	11557472	11557472	C/A	0.974833457	2	CM000278.3	11557472	CM000278.3_11557472_C/A	C	A	.	.	CSQ=A|intron_variant|MODIFIER||TC032479|Transcript|TC032479_001.|protein_coding||26/35||||||||||-1||||||,A|intron_variant|MODIFIER||TC032479|Transcript|TC032479_002.|protein_coding||26/35||||||||||-1||||||,A|intron_variant|MODIFIER||TC032479|Transcript|TC032479_003.|protein_coding||25/34||||||||||-1||||||,A|intron_variant|MODIFIER||TC032479|Transcript|TC032479_004.|protein_coding||27/36||||||||||…
1	185377	-0.0531916	0.03759272	0.694	23.51273239	founder	CM000278.3	11613408	11613408	G/A	0.853840418	2	CM000278.3	11613408	CM000278.3_11613408_G/A	G	A	.	.	CSQ=A|upstream_gene_variant|MODIFIER||TC002777|Transcript|TC002777_001.|protein_coding|||||||||||4415|-1||||||,A|downstream_gene_variant|MODIFIER||TC003652|Transcript|TC003652_001.|protein_coding|||||||||||3447|1||||||,A|intron_variant|MODIFIER||TC003653|Transcript|TC003653_001.|protein_coding||2/5||||||||||1||||||
1	188417	0.09589343	0.06464439	0.716	23.97229877	founder	CM000278.3	11908666	11908666	A/T	0.701183432	2	CM000278.3	11908666	CM000278.3_11908666_A/T	A	T	.	.	CSQ=T|intergenic_variant|MODIFIER|||||||||||||||||||||||
1	189867	0.0631282	0.05104537	0.634	22.34243367	founder	CM000278.3	12039179	12039179	A/C	0.949038462	2	CM000278.3	12039179	CM000278.3_12039179_A/C	A	C	.	.	CSQ=C|intron_variant|MODIFIER||TC003666|Transcript|TC003666_001.|protein_coding||2/7||||||||||1||||||
1	189870	0.06743452	0.0437098	0.735	24.3867666	founder	CM000278.3	12039205	12039205	A/C	0.951569507	2	CM000278.3	12039205	CM000278.3_12039205_A/C	A	C	.	.	CSQ=C|intron_variant|MODIFIER||TC003666|Transcript|TC003666_001.|protein_coding||2/7||||||||||1||||||
1	190308	0.07260566	0.05907629	0.63	22.2677402	founder	CM000278.3	12089733	12089733	C/A	0.232071713	2	CM000278.3	12089733	CM000278.3_12089733_C/A	C	A	.	.	CSQ=A|upstream_gene_variant|MODIFIER||TC002764|Transcript|TC002764_001.|protein_coding|||||||||||2278|-1||||||,A|intron_variant|MODIFIER||TC003668|Transcript|TC003668_001.|protein_coding||1/2||||||||||1||||||
1	191795	-0.06273138	0.04143522	0.731	24.29800292	founder	CM000278.3	12233757	12233757	G/T	0.839473684	2	CM000278.3	12233757	CM000278.3_12233757_G/T	G	T	.	.	CSQ=T|intron_variant|MODIFIER||TC032481|Transcript|TC032481_001.|protein_coding||1/2||||||||||-1||||||
1	194030	-0.06768817	0.06709175	0.523	20.35618504	founder	CM000278.3	12440933	12440933	C/T	0.504930966	2	CM000278.3	12440933	CM000278.3_12440933_C/T	C	T	.	.	CSQ=T|downstream_gene_variant|MODIFIER||TC003679|Transcript|TC003679_001.|protein_coding|||||||||||999|1||||||
1	195321	0.08127387	0.07461423	0.575	21.26914109	founder	CM000278.3	12578839	12578839	C/T	0.428896473	2	CM000278.3	12578839	CM000278.3_12578839_C/T	C	T	.	.	CSQ=T|upstream_gene_variant|MODIFIER||TC002750|Transcript|TC002750_001.|protein_coding|||||||||||2429|-1||||||
1	195456	0.07896653	0.0348365	0.887	28.90480371	founder	CM000278.3	12590453	12590453	A/C	0.882296651	2	CM000278.3	12590453	CM000278.3_12590453_A/C	A	C	.	.	CSQ=C|downstream_gene_variant|MODIFIER||TC003683|Transcript|TC003683_001.|protein_coding|||||||||||2365|1||||||,C|upstream_gene_variant|MODIFIER||TC003684|Transcript|TC003684_001.|protein_coding|||||||||||451|1||||||,C|upstream_gene_variant|MODIFIER||TC032483|Transcript|TC032483_001.|protein_coding|||||||||||3821|1||||||
1	195457	-0.12947718	0.03116175	1	52.96447989	founder	CM000278.3	12590468	12590468	G/A	0.889908257	2	CM000278.3	12590468	CM000278.3_12590468_G/A	G	A	.	.	CSQ=A|downstream_gene_variant|MODIFIER||TC003683|Transcript|TC003683_001.|protein_coding|||||||||||2380|1||||||,A|upstream_gene_variant|MODIFIER||TC003684|Transcript|TC003684_001.|protein_coding|||||||||||436|1||||||,A|upstream_gene_variant|MODIFIER||TC032483|Transcript|TC032483_001.|protein_coding|||||||||||3806|1||||||
1	195458	-0.05276095	0.05429844	0.512	20.16485334	founder	CM000278.3	12590494	12590494	C/A	0.882960413	2	CM000278.3	12590494	CM000278.3_12590494_C/A	C	A	.	.	CSQ=A|downstream_gene_variant|MODIFIER||TC003683|Transcript|TC003683_001.|protein_coding|||||||||||2406|1||||||,A|upstream_gene_variant|MODIFIER||TC003684|Transcript|TC003684_001.|protein_coding|||||||||||410|1||||||,A|upstream_gene_variant|MODIFIER||TC032483|Transcript|TC032483_001.|protein_coding|||||||||||3780|1||||||
1	195647	-0.06033828	0.04393091	0.678	23.19009017	founder	CM000278.3	12620267	12620267	G/A	0.830697674	2	CM000278.3	12620267	CM000278.3_12620267_G/A	G	A	.	.	CSQ=A|synonymous_variant|LOW||TC002747|Transcript|TC002747_001.|protein_coding|1/1||||1186|1149|383|S|agC/agT|||-1||||||,A|upstream_gene_variant|MODIFIER||TC002748|Transcript|TC002748_001.|protein_coding|||||||||||4585|-1||||||
1	203386	0.11027732	0.02549363	0.993	41.47486403	founder	CM000278.3	13453484	13453484	T/C	0.909299656	2	CM000278.3	13453484	CM000278.3_13453484_T/C	T	C	.	.	CSQ=C|intron_variant|MODIFIER||TC003710|Transcript|TC003710_001.|protein_coding||2/2||||||||||1||||||,C|upstream_gene_variant|MODIFIER||TC034603|Transcript|TC034603_001.|protein_coding|||||||||||1732|-1||||||
1	204670	-0.0826601	0.07882104	0.549	20.81030997	founder	CM000278.3	13560748	13560748	C/A	0.357425743	2	CM000278.3	13560748	CM000278.3_13560748_C/A	C	A	.	.	CSQ=A|intron_variant|MODIFIER||TC032495|Transcript|TC032495_001.|protein_coding||6/6||||||||||-1||||||
1	207492	0.06015971	0.04876967	0.631	22.28638188	founder	CM000278.3	13889673	13889673	T/C	0.893582453	2	CM000278.3	13889673	CM000278.3_13889673_T/C	T	C	.	.	CSQ=C|intron_variant|MODIFIER||TC003729|Transcript|TC003729_001.|protein_coding||2/5||||||||||1||||||,C|intron_variant|MODIFIER||TC003729|Transcript|TC003729_002.|protein_coding||2/6||||||||||1||||||
1	211148	-0.08935667	0.06765419	0.662	22.87576484	founder	CM000278.3	14317412	14317412	C/T	0.718457944	2	CM000278.3	14317412	CM000278.3_14317412_C/T	C	T	.	.	CSQ=T|intergenic_variant|MODIFIER|||||||||||||||||||||||
1	211376	-0.03685064	0.03754082	0.513	20.18223598	founder	CM000278.3	14344142	14344142	T/A	0.952338923	2	CM000278.3	14344142	CM000278.3_14344142_T/A	T	A	.	.	CSQ=A|intron_variant|MODIFIER||TC032508|Transcript|TC032508_001.|protein_coding||7/12||||||||||1||||||
1	212911	0.04472708	0.01266886	0.958	33.53751413	founder	CM000278.3	14562664	14562664	C/T	0.932922656	2	CM000278.3	14562664	CM000278.3_14562664_C/T	C	T	.	.	CSQ=T|upstream_gene_variant|MODIFIER||TC010517|Transcript|TC010517_001.|protein_coding|||||||||||1520|-1||||||,T|upstream_gene_variant|MODIFIER||TC010518|Transcript|TC010518_001.|protein_coding|||||||||||4130|-1||||||,T|upstream_gene_variant|MODIFIER||TC032512|Transcript|TC032512_001.|protein_coding|||||||||||2470|1||||||
1	213473	0.04133455	0.03558534	0.614	21.97216261	founder	CM000278.3	14628538	14628538	A/G	0.897398844	2	CM000278.3	14628538	CM000278.3_14628538_A/G	A	G	.	.	CSQ=G|intergenic_variant|MODIFIER|||||||||||||||||||||||
1	213888	0.04766989	0.04570348	0.545	20.740203	founder	CM000278.3	14698791	14698791	G/C	0.832876712	2	CM000278.3	14698791	CM000278.3_14698791_G/C	G	C	.	.	CSQ=C|intergenic_variant|MODIFIER|||||||||||||||||||||||
1	213890	0.09133647	0.02375722	0.983	37.57739791	founder	CM000278.3	14698795	14698795	A/G	0.825694444	2	CM000278.3	14698795	CM000278.3_14698795_A/G	A	G	.	.	CSQ=G|intergenic_variant|MODIFIER|||||||||||||||||||||||
1	213962	0.05535671	0.0492168	0.585	21.44742964	founder	CM000278.3	14703577	14703577	T/C	0.854095563	2	CM000278.3	14703577	CM000278.3_14703577_T/C	T	C	.	.	CSQ=C|intergenic_variant|MODIFIER|||||||||||||||||||||||
1	214558	0.11268687	0.03536721	0.956	33.3264041	founder	CM000278.3	14773866	14773866	T/G	0.94790487	2	CM000278.3	14773866	CM000278.3_14773866_T/G	T	G	.	.	CSQ=G|intron_variant|MODIFIER||TC010534|Transcript|TC010534_001.|protein_coding||7/9||||||||||1||||||
1	215111	0.04582862	0.04284879	0.558	20.96847124	founder	CM000278.3	14823457	14823457	G/C	0.865196078	2	CM000278.3	14823457	CM000278.3_14823457_G/C	G	C	.	.	CSQ=C|intron_variant|MODIFIER||TC032516|Transcript|TC032516_001.|protein_coding||7/10||||||||||1||||||,C|intron_variant|MODIFIER||TC032516|Transcript|TC032516_002.|protein_coding||7/10||||||||||1||||||
1	215838	-0.07262668	0.06656561	0.574	21.25137488	founder	CM000278.3	14878865	14878865	A/G	0.383865248	2	CM000278.3	14878865	CM000278.3_14878865_A/G	A	G	.	.	CSQ=G|intron_variant|MODIFIER||TC010540|Transcript|TC010540_001.|protein_coding||1/9||||||||||1||||||,G|intron_variant|MODIFIER||TC010540|Transcript|TC010540_003.|protein_coding||1/4||||||||||1||||||
1	217316	-0.04094155	0.01453197	0.916	30.33251382	founder	CM000278.3	15038911	15038911	A/C	0.970609319	2	CM000278.3	15038911	CM000278.3_15038911_A/C	A	C	.	.	CSQ=C|upstream_gene_variant|MODIFIER||TC010544|Transcript|TC010544_001.|protein_coding|||||||||||2889|1||||||
1	217523	-0.08481803	0.05139271	0.765	25.08228767	founder	CM000278.3	15063589	15063589	A/T	0.197594502	2	CM000278.3	15063589	CM000278.3_15063589_A/T	A	T	.	.	CSQ=T|intergenic_variant|MODIFIER|||||||||||||||||||||||
1	218510	0.07074298	0.07056876	0.526	20.40842597	founder	CM000278.3	15187226	15187226	C/T	0.282229965	2	CM000278.3	15187226	CM000278.3_15187226_C/T	C	T	.	.	CSQ=T|intergenic_variant|MODIFIER|||||||||||||||||||||||
1	219012	0.04540143	0.04144126	0.572	21.21587454	founder	CM000278.3	15226329	15226329	A/G	0.831138652	2	CM000278.3	15226329	CM000278.3_15226329_A/G	A	G	.	.	CSQ=G|intron_variant|MODIFIER||TC032522|Transcript|TC032522_001.|protein_coding||1/5||||||||||1||||||
1	219336	-0.09091079	0.02067995	0.984	37.8451031	founder	CM000278.3	15252505	15252505	C/G	0.943352601	2	CM000278.3	15252505	CM000278.3_15252505_C/G	C	G	.	.	CSQ=G|intron_variant|MODIFIER||TC032522|Transcript|TC032522_001.|protein_coding||2/5||||||||||1||||||
1	219489	0.08007052	0.0475424	0.78	25.45307116	founder	CM000278.3	15267836	15267836	T/G	0.877535101	2	CM000278.3	15267836	CM000278.3_15267836_T/G	T	G	.	.	CSQ=G|downstream_gene_variant|MODIFIER||TC032522|Transcript|TC032522_001.|protein_coding|||||||||||4501|1||||||
1	220024	-0.09329743	0.03370082	0.931	31.25735785	founder	CM000278.3	15314898	15314898	C/G	0.888621795	2	CM000278.3	15314898	CM000278.3_15314898_C/G	C	G	.	.	CSQ=G|intergenic_variant|MODIFIER|||||||||||||||||||||||
1	220025	-0.08784394	0.04892504	0.806	26.14168506	founder	CM000278.3	15314901	15314901	G/A	0.89452496	2	CM000278.3	15314901	CM000278.3_15314901_G/A	G	A	.	.	CSQ=A|intergenic_variant|MODIFIER|||||||||||||||||||||||
1	220334	-0.12097995	0.05515436	0.861	27.87623546	founder	CM000278.3	15346004	15346004	T/A	0.373692078	2	CM000278.3	15346004	CM000278.3_15346004_T/A	T	A	.	.	CSQ=A|intron_variant|MODIFIER||TC010503|Transcript|TC010503_001.|protein_coding||7/14||||||||||-1||||||,A|intron_variant|MODIFIER||TC010503|Transcript|TC010503_002.|protein_coding||7/14||||||||||-1||||||
1	221556	0.04940324	0.04612435	0.562	21.038974	founder	CM000278.3	15501254	15501254	A/G	0.865248227	2	CM000278.3	15501254	CM000278.3_15501254_A/G	A	G	.	.	CSQ=G|intergenic_variant|MODIFIER|||||||||||||||||||||||
1	221596	-0.04720091	0.02216916	0.849	27.45565938	founder	CM000278.3	15507633	15507633	T/G	0.979591837	2	CM000278.3	15507633	CM000278.3_15507633_T/G	T	G	.	.	CSQ=G|intergenic_variant|MODIFIER|||||||||||||||||||||||
1	223035	-0.06933165	0.06694639	0.55	20.8278537	founder	CM000278.3	15638298	15638298	A/G	0.751765893	2	CM000278.3	15638298	CM000278.3_15638298_A/G	A	G	.	.	CSQ=G|intron_variant|MODIFIER||TC010495|Transcript|TC010495_001.|protein_coding||1/7||||||||||-1||||||
1	226405	0.09006855	0.03953265	0.877	28.48729677	founder	CM000278.3	16011887	16011887	T/C	0.856102004	2	CM000278.3	16011887	CM000278.3_16011887_T/C	T	C	.	.	CSQ=C|downstream_gene_variant|MODIFIER||TC000024|Transcript|TC000024_001.|protein_coding|||||||||||2288|-1||||||
1	226768	0.09109115	0.06307677	0.708	23.80285601	founder	CM000278.3	16060068	16060068	A/G	0.601265823	2	CM000278.3	16060068	CM000278.3_16060068_A/G	A	G	.	.	CSQ=G|intergenic_variant|MODIFIER|||||||||||||||||||||||
1	227507	-0.07242175	0.04858397	0.735	24.3867666	founder	CM000278.3	16108899	16108899	C/A	0.864493997	2	CM000278.3	16108899	CM000278.3_16108899_C/A	C	A	.	.	CSQ=A|intergenic_variant|MODIFIER|||||||||||||||||||||||
1	227670	0.07824212	0.03699749	0.87	28.21211095	founder	CM000278.3	16124649	16124649	A/C	0.894817073	2	CM000278.3	16124649	CM000278.3_16124649_A/C	A	C	.	.	CSQ=C|intergenic_variant|MODIFIER|||||||||||||||||||||||
1	227671	-0.08370245	0.05612096	0.764	25.0581655	founder	CM000278.3	16124650	16124650	G/A	0.889984825	2	CM000278.3	16124650	CM000278.3_16124650_G/A	G	A	.	.	CSQ=A|intergenic_variant|MODIFIER|||||||||||||||||||||||
1	228601	0.07861403	0.06842284	0.597	21.6630448	founder	CM000278.3	16232620	16232620	T/A	0.571428571	2	CM000278.3	16232620	CM000278.3_16232620_T/A	T	A	.	.	CSQ=A|5_prime_UTR_variant|MODIFIER||TC031054|Transcript|TC031054_001.|protein_coding|1/13||||25|||||||1||||||
1	231364	-0.07559616	0.05533986	0.69	23.43122592	founder	CM000278.3	16502486	16502486	G/A	0.803402647	2	CM000278.3	16502486	CM000278.3_16502486_G/A	G	A	.	.	CSQ=A|intron_variant|MODIFIER||TC032553|Transcript|TC032553_001.|protein_coding||1/11||||||||||-1||||||,A|intron_variant|MODIFIER||TC032553|Transcript|TC032553_002.|protein_coding||1/12||||||||||-1||||||
1	231365	-0.09247127	0.02949052	0.958	33.53751413	founder	CM000278.3	16502492	16502492	C/T	0.85202639	2	CM000278.3	16502492	CM000278.3_16502492_C/T	C	T	.	.	CSQ=T|intron_variant|MODIFIER||TC032553|Transcript|TC032553_001.|protein_coding||1/11||||||||||-1||||||,T|intron_variant|MODIFIER||TC032553|Transcript|TC032553_002.|protein_coding||1/12||||||||||-1||||||
1	231366	0.09380154	0.0375706	0.912	30.11147361	founder	CM000278.3	16502495	16502495	A/G	0.809064609	2	CM000278.3	16502495	CM000278.3_16502495_A/G	A	G	.	.	CSQ=G|intron_variant|MODIFIER||TC032553|Transcript|TC032553_001.|protein_coding||1/11||||||||||-1||||||,G|intron_variant|MODIFIER||TC032553|Transcript|TC032553_002.|protein_coding||1/12||||||||||-1||||||
1	231367	-0.05380585	0.04952593	0.572	21.21587454	founder	CM000278.3	16502496	16502496	G/A	0.81520693	2	CM000278.3	16502496	CM000278.3_16502496_G/A	G	A	.	.	CSQ=A|intron_variant|MODIFIER||TC032553|Transcript|TC032553_001.|protein_coding||1/11||||||||||-1||||||,A|intron_variant|MODIFIER||TC032553|Transcript|TC032553_002.|protein_coding||1/12||||||||||-1||||||
1	232322	-0.06468326	0.03014894	0.861	27.87623546	founder	CM000278.3	16591404	16591404	C/G	0.965638767	2	CM000278.3	16591404	CM000278.3_16591404_C/G	C	G	.	.	CSQ=G|intron_variant|MODIFIER||TC031053|Transcript|TC031053_001.|protein_coding||11/14||||||||||1||||||,G|intron_variant|MODIFIER||TC031053|Transcript|TC031053_002.|protein_coding||11/14||||||||||1||||||
1	235240	-0.0509277	0.04699532	0.571	21.19814011	founder	CM000278.3	16867915	16867915	C/T	0.863247863	2	CM000278.3	16867915	CM000278.3_16867915_C/T	C	T	.	.	CSQ=T|intron_variant|MODIFIER||TC002649|Transcript|TC002649_001.|protein_coding||3/5||||||||||1||||||,T|intron_variant|MODIFIER||TC002649|Transcript|TC002649_002.|protein_coding||4/6||||||||||1||||||
1	238352	0.13656351	0.05474083	0.899	29.45073513	founder	CM000278.3	17283983	17283983	A/G	0.532330827	2	CM000278.3	17283983	CM000278.3_17283983_A/G	A	G	.	.	CSQ=G|intron_variant|MODIFIER||TC032545|Transcript|TC032545_001.|protein_coding||3/15||||||||||-1||||||,G|intron_variant|MODIFIER||TC032545|Transcript|TC032545_002.|protein_coding||3/16||||||||||-1||||||
1	239662	-0.0519321	0.04990396	0.546	20.75771984	founder	CM000278.3	17444507	17444507	T/C	0.816666667	2	CM000278.3	17444507	CM000278.3_17444507_T/C	T	C	.	.	CSQ=C|intron_variant|MODIFIER||TC003783|Transcript|TC003783_001.|protein_coding||3/6||||||||||-1||||||
1	242385	-0.03000283	0.02075844	0.771	25.2285409	founder	CM000278.3	17751014	17751014	T/G	0.979076479	2	CM000278.3	17751014	CM000278.3_17751014_T/G	T	G	.	.	CSQ=G|missense_variant|MODERATE||TC002666|Transcript|TC002666_001.|protein_coding|1/1||||956|934|312|W/G|Tgg/Ggg|||1||||||,G|upstream_gene_variant|MODIFIER||TC003779|Transcript|TC003779_001.|protein_coding|||||||||||4727|-1||||||,G|upstream_gene_variant|MODIFIER||TC031050|Transcript|TC031050_001.|protein_coding|||||||||||1024|-1||||||
1	243041	-0.07855494	0.05469703	0.706	23.76092565	founder	CM000278.3	17849973	17849973	G/A	0.815647482	2	CM000278.3	17849973	CM000278.3_17849973_G/A	G	A	.	.	CSQ=A|intron_variant|MODIFIER||TC002669|Transcript|TC002669_001.|protein_coding||3/3||||||||||1||||||
1	243042	0.02655203	0.02809494	0.503	20.00846791	founder	CM000278.3	17849982	17849982	G/A	0.968949772	2	CM000278.3	17849982	CM000278.3_17849982_G/A	G	A	.	.	CSQ=A|intron_variant|MODIFIER||TC002669|Transcript|TC002669_001.|protein_coding||3/3||||||||||1||||||
1	246464	0.11386846	0.02603713	0.979	36.64198592	founder	CM000278.3	18245597	18245597	T/A	0.742096506	2	CM000278.3	18245597	CM000278.3_18245597_T/A	T	A	.	.	CSQ=A|intron_variant|MODIFIER||TC032536|Transcript|TC032536_001.|protein_coding||1/3||||||||||-1||||||
1	247210	-0.13665593	0.03445513	0.975	35.86699802	founder	CM000278.3	18304403	18304403	A/T	0.347685684	2	CM000278.3	18304403	CM000278.3_18304403_A/T	A	T	.	.	CSQ=T|intron_variant|MODIFIER||TC032535|Transcript|TC032535_001.|protein_coding||4/11||||||||||-1||||||
1	248587	0.05846297	0.06034323	0.51	20.13009291	founder	CM000278.3	18508528	18508528	G/A	0.621435595	2	CM000278.3	18508528	CM000278.3_18508528_G/A	G	A	.	.	CSQ=A|intron_variant|MODIFIER||TC003751|Transcript|TC003751_001.|protein_coding||1/2||||||||||-1||||||
1	249215	-0.06823362	0.05607642	0.625	22.17483944	founder	CM000278.3	18579974	18579974	C/T	0.77014419	2	CM000278.3	18579974	CM000278.3_18579974_C/T	C	T	.	.	CSQ=T|downstream_gene_variant|MODIFIER||TC003749|Transcript|TC003749_001.|protein_coding|||||||||||4889|-1||||||,T|intron_variant|MODIFIER||TC003750|Transcript|TC003750_001.|protein_coding||1/3||||||||||-1||||||
1	249983	0.0378985	0.03654826	0.551	20.84540452	founder	CM000278.3	18664819	18664819	G/C	0.931064572	2	CM000278.3	18664819	CM000278.3_18664819_G/C	G	C	.	.	CSQ=C|intron_variant|MODIFIER||TC034612|Transcript|TC034612_001.|protein_coding||10/11||||||||||-1||||||,C|intron_variant|MODIFIER||TC034612|Transcript|TC034612_002.|protein_coding||9/10||||||||||-1||||||
1	249986	-0.04902438	0.02166107	0.879	28.56838699	founder	CM000278.3	18664853	18664853	G/A	0.932162809	2	CM000278.3	18664853	CM000278.3_18664853_G/A	G	A	.	.	CSQ=A|intron_variant|MODIFIER||TC034612|Transcript|TC034612_001.|protein_coding||10/11||||||||||-1||||||,A|intron_variant|MODIFIER||TC034612|Transcript|TC034612_002.|protein_coding||9/10||||||||||-1||||||
1	249987	0.06630277	0.02032081	0.986	38.43384074	founder	CM000278.3	18664854	18664854	A/G	0.915605096	2	CM000278.3	18664854	CM000278.3_18664854_A/G	A	G	.	.	CSQ=G|intron_variant|MODIFIER||TC034612|Transcript|TC034612_001.|protein_coding||10/11||||||||||-1||||||,G|intron_variant|MODIFIER||TC034612|Transcript|TC034612_002.|protein_coding||9/10||||||||||-1||||||
1	249988	-0.04769169	0.03261484	0.735	24.3867666	founder	CM000278.3	18664864	18664864	C/T	0.922141119	2	CM000278.3	18664864	CM000278.3_18664864_C/T	C	T	.	.	CSQ=T|intron_variant|MODIFIER||TC034612|Transcript|TC034612_001.|protein_coding||10/11||||||||||-1||||||,T|intron_variant|MODIFIER||TC034612|Transcript|TC034612_002.|protein_coding||9/10||||||||||-1||||||
1	250501	0.06939519	0.04867631	0.698	23.59483674	founder	CM000278.3	18738059	18738059	G/C	0.84289746	2	CM000278.3	18738059	CM000278.3_18738059_G/C	G	C	.	.	CSQ=C|intergenic_variant|MODIFIER|||||||||||||||||||||||
1	250610	-0.0900949	0.06875605	0.671	23.05161817	founder	CM000278.3	18761336	18761336	G/A	0.586397059	2	CM000278.3	18761336	CM000278.3_18761336_G/A	G	A	.	.	CSQ=A|upstream_gene_variant|MODIFIER||TC012888|Transcript|TC012888_001.|protein_coding|||||||||||2643|1||||||
1	251225	-0.08570967	0.07295797	0.602	21.75348614	founder	CM000278.3	18878933	18878933	A/G	0.403833866	2	CM000278.3	18878933	CM000278.3_18878933_A/G	A	G	.	.	CSQ=G|intron_variant|MODIFIER||TC012892|Transcript|TC012892_001.|protein_coding||2/2||||||||||1||||||,G|downstream_gene_variant|MODIFIER||TC012896|Transcript|TC012896_001.|protein_coding|||||||||||4978|-1||||||
1	252285	0.07369926	0.04962653	0.721	24.07966256	founder	CM000278.3	19020570	19020570	A/G	0.7582846	2	CM000278.3	19020570	CM000278.3_19020570_A/G	A	G	.	.	CSQ=G|intron_variant|MODIFIER||TC031709|Transcript|TC031709_001.|protein_coding||2/3||||||||||1||||||
1	252382	0.0325362	0.02969125	0.56	21.00370545	founder	CM000278.3	19032905	19032905	C/A	0.932307692	2	CM000278.3	19032905	CM000278.3_19032905_C/A	C	A	.	.	CSQ=A|intron_variant|MODIFIER||TC031709|Transcript|TC031709_001.|protein_coding||3/3||||||||||1||||||
1	253282	0.03824262	0.03958511	0.506	20.06058763	founder	CM000278.3	19131115	19131115	C/T	0.815856777	2	CM000278.3	19131115	CM000278.3_19131115_C/T	C	T	.	.	CSQ=T|synonymous_variant|LOW||TC031707|Transcript|TC031707_001.|protein_coding|5/5||||850|738|246|S|agC/agT|||1||||||
1	255547	-0.06096488	0.06194562	0.521	20.32137404	founder	CM000278.3	19403878	19403878	C/T	0.733118971	2	CM000278.3	19403878	CM000278.3_19403878_C/T	C	T	.	.	CSQ=T|intron_variant|MODIFIER||TC031362|Transcript|TC031362_001.|protein_coding||2/12||||||||||-1||||||,T|intron_variant|MODIFIER||TC031362|Transcript|TC031362_002.|protein_coding||3/13||||||||||-1||||||
1	256217	-0.04733938	0.03906517	0.614	21.97216261	founder	CM000278.3	19469210	19469210	T/A	0.916902738	2	CM000278.3	19469210	CM000278.3_19469210_T/A	T	A	.	.	CSQ=A|intron_variant|MODIFIER||TC031361|Transcript|TC031361_001.|protein_coding||7/7||||||||||-1||||||,A|intron_variant|MODIFIER||TC031361|Transcript|TC031361_002.|protein_coding||7/7||||||||||-1||||||
1	256501	-0.04768465	0.04531871	0.548	20.79277318	founder	CM000278.3	19513561	19513561	T/A	0.822452229	2	CM000278.3	19513561	CM000278.3_19513561_T/A	T	A	.	.	CSQ=A|intron_variant|MODIFIER||TC011196|Transcript|TC011196_001.|protein_coding||3/5||||||||||1||||||,A|upstream_gene_variant|MODIFIER||TC034615|Transcript|TC034615_001.|protein_coding|||||||||||3685|1||||||
1	257163	-0.07736971	0.06884051	0.576	21.28691821	founder	CM000278.3	19587877	19587877	C/T	0.340521114	2	CM000278.3	19587877	CM000278.3_19587877_C/T	C	T	.	.	CSQ=T|upstream_gene_variant|MODIFIER||TC011198|Transcript|TC011198_001.|protein_coding|||||||||||324|1||||||
1	258884	0.0991793	0.05802639	0.794	25.81588477	founder	CM000278.3	19866250	19866250	G/A	0.373221757	2	CM000278.3	19866250	CM000278.3_19866250_G/A	G	A	.	.	CSQ=A|downstream_gene_variant|MODIFIER||TC002128|Transcript|TC002128_001.|protein_coding|||||||||||2981|-1||||||,A|intron_variant|MODIFIER||TC002131|Transcript|TC002131_001.|protein_coding||9/11||||||||||1||||||,A|intron_variant|MODIFIER||TC002131|Transcript|TC002131_002.|protein_coding||9/10||||||||||1||||||
1	260376	-0.06293052	0.06209609	0.533	20.53045523	founder	CM000278.3	20023993	20023993	C/T	0.78914405	2	CM000278.3	20023993	CM000278.3_20023993_C/T	C	T	.	.	CSQ=T|intron_variant|MODIFIER||TC002139|Transcript|TC002139_001.|protein_coding||11/12||||||||||1||||||,T|upstream_gene_variant|MODIFIER||TC002140|Transcript|TC002140_001.|protein_coding|||||||||||1635|1||||||,T|upstream_gene_variant|MODIFIER||TC002141|Transcript|TC002141_001.|protein_coding|||||||||||3985|1||||||
1	261449	0.11726811	0.06945909	0.774	25.30267716	founder	CM000278.3	20160913	20160913	A/G	0.390625	2	CM000278.3	20160913	CM000278.3_20160913_A/G	A	G	.	.	CSQ=G|intergenic_variant|MODIFIER|||||||||||||||||||||||
1	262564	0.12204451	0.03602087	0.951	32.83619632	founder	CM000278.3	20281197	20281197	T/C	0.299188641	2	CM000278.3	20281197	CM000278.3_20281197_T/C	T	C	.	.	CSQ=C|upstream_gene_variant|MODIFIER||TC032607|Transcript|TC032607_001.|protein_coding|||||||||||3090|-1||||||
1	263360	-0.06655415	0.05771111	0.612	21.93554891	founder	CM000278.3	20359176	20359176	G/A	0.831154684	2	CM000278.3	20359176	CM000278.3_20359176_G/A	G	A	.	.	CSQ=A|intron_variant|MODIFIER||TC002114|Transcript|TC002114_001.|protein_coding||16/18||||||||||-1||||||,A|upstream_gene_variant|MODIFIER||TC032614|Transcript|TC032614_001.|protein_coding|||||||||||4086|-1||||||
1	263835	-0.15785333	0.05481908	0.949	32.65331231	founder	CM000278.3	20418391	20418391	C/T	0.313615023	2	CM000278.3	20418391	CM000278.3_20418391_C/T	C	T	.	.	CSQ=T|downstream_gene_variant|MODIFIER||TC034618|Transcript|TC034618_001.|protein_coding|||||||||||2203|1||||||
1	264439	-0.06549392	0.04270639	0.732	24.32011482	founder	CM000278.3	20508551	20508551	C/A	0.8974122	2	CM000278.3	20508551	CM000278.3_20508551_C/A	C	A	.	.	CSQ=A|intergenic_variant|MODIFIER|||||||||||||||||||||||
1	266714	-0.07036688	0.02328389	0.94	31.90611798	founder	CM000278.3	20737084	20737084	C/T	0.868592731	2	CM000278.3	20737084	CM000278.3_20737084_C/T	C	T	.	.	CSQ=T|intron_variant|MODIFIER||TC002636|Transcript|TC002636_001.|protein_coding||1/8||||||||||-1||||||,T|intron_variant|MODIFIER||TC002636|Transcript|TC002636_002.|protein_coding||1/6||||||||||-1||||||,T|intron_variant|MODIFIER||TC002636|Transcript|TC002636_003.|protein_coding||1/7||||||||||-1||||||
1	266919	-0.08957981	0.06366349	0.689	23.41094027	founder	CM000278.3	20748025	20748025	G/A	0.857923497	2	CM000278.3	20748025	CM000278.3_20748025_G/A	G	A	.	.	CSQ=A|intron_variant|MODIFIER||TC002636|Transcript|TC002636_001.|protein_coding||1/8||||||||||-1||||||,A|intron_variant|MODIFIER||TC002636|Transcript|TC002636_002.|protein_coding||1/6||||||||||-1||||||,A|intron_variant|MODIFIER||TC002636|Transcript|TC002636_003.|protein_coding||1/7||||||||||-1||||||
1	266985	-0.06207639	0.05269269	0.612	21.93554891	founder	CM000278.3	20752746	20752746	C/G	0.854545455	2	CM000278.3	20752746	CM000278.3_20752746_C/G	C	G	.	.	CSQ=G|intron_variant|MODIFIER||TC002636|Transcript|TC002636_001.|protein_coding||1/8||||||||||-1||||||,G|intron_variant|MODIFIER||TC002636|Transcript|TC002636_002.|protein_coding||1/6||||||||||-1||||||,G|intron_variant|MODIFIER||TC002636|Transcript|TC002636_003.|protein_coding||1/7||||||||||-1||||||
1	267732	0.06577494	0.06368138	0.533	20.53045523	founder	CM000278.3	20834358	20834358	T/A	0.821965318	2	CM000278.3	20834358	CM000278.3_20834358_T/A	T	A	.	.	CSQ=A|intron_variant|MODIFIER||TC034619|Transcript|TC034619_001.|protein_coding||26/53||||||||||1||||||
1	270329	0.0783743	0.07347629	0.558	20.96847124	founder	CM000278.3	21125126	21125126	C/A	0.582442748	2	CM000278.3	21125126	CM000278.3_21125126_C/A	C	A	.	.	CSQ=A|intron_variant|MODIFIER||TC032561|Transcript|TC032561_001.|protein_coding||1/1||||||||||1||||||
1	274646	-0.082929	0.04635787	0.801	26.00414634	founder	CM000278.3	21628413	21628413	G/A	0.88244898	2	CM000278.3	21628413	CM000278.3_21628413_G/A	G	A	.	.	CSQ=A|intron_variant|MODIFIER||TC002610|Transcript|TC002610_001.|protein_coding||20/57||||||||||-1||||||,A|intron_variant|MODIFIER||TC002610|Transcript|TC002610_002.|protein_coding||19/56||||||||||-1||||||
1	277918	-0.07073355	0.0732635	0.503	20.00846791	founder	CM000278.3	21978812	21978812	T/G	0.576923077	2	CM000278.3	21978812	CM000278.3_21978812_T/G	T	G	.	.	CSQ=G|intron_variant|MODIFIER||TC003823|Transcript|TC003823_001.|protein_coding||1/3||||||||||1||||||
1	279519	-0.12363832	0.02560273	0.989	39.49438801	founder	CM000278.3	22177778	22177778	T/G	0.171350861	2	CM000278.3	22177778	CM000278.3_22177778_T/G	T	G	.	.	CSQ=G|intron_variant|MODIFIER||TC002602|Transcript|TC002602_001.|protein_coding||1/9||||||||||-1||||||
1	282266	0.15279747	0.03574876	0.983	37.57739791	founder	CM000278.3	22451954	22451954	G/A	0.635303913	2	CM000278.3	22451954	CM000278.3_22451954_G/A	G	A	.	.	CSQ=A|intron_variant|MODIFIER||TC032572|Transcript|TC032572_002.|protein_coding||2/4||||||||||-1||||||,A|intron_variant|MODIFIER||TC032572|Transcript|TC032572_003.|protein_coding||2/4||||||||||-1||||||,A|intron_variant|MODIFIER||TC032572|Transcript|TC032572_004.|protein_coding||2/2||||||||||-1||||||
1	285480	0.08612362	0.06727132	0.648	22.60667537	founder	CM000278.3	22920697	22920697	C/T	0.46930281	2	CM000278.3	22920697	CM000278.3_22920697_C/T	C	T	.	.	CSQ=T|intron_variant|MODIFIER||TC032574|Transcript|TC032574_001.|protein_coding||14/27||||||||||1||||||,T|intron_variant|MODIFIER||TC032574|Transcript|TC032574_002.|protein_coding||14/26||||||||||1||||||,T|intron_variant|MODIFIER||TC032574|Transcript|TC032574_003.|protein_coding||14/28||||||||||1||||||
1	285812	-0.08582051	0.03120049	0.93	31.19020103	founder	CM000278.3	22958449	22958449	C/T	0.933915212	2	CM000278.3	22958449	CM000278.3_22958449_C/T	C	T	.	.	CSQ=T|downstream_gene_variant|MODIFIER||TC002579|Transcript|TC002579_001.|protein_coding|||||||||||3411|-1||||||,T|upstream_gene_variant|MODIFIER||TC002580|Transcript|TC002580_001.|protein_coding|||||||||||82|-1||||||,T|intron_variant|MODIFIER||TC032574|Transcript|TC032574_001.|protein_coding||25/27||||||||||1||||||,T|intron_variant|MODIFIER||TC032574|Transcript|TC032574_002.|protein_coding||24/2…
1	287943	0.07399974	0.05332023	0.684	23.31004214	founder	CM000278.3	23360255	23360255	T/C	0.821989529	2	CM000278.3	23360255	CM000278.3_23360255_T/C	T	C	.	.	CSQ=C|intron_variant|MODIFIER||TC002561|Transcript|TC002561_001.|protein_coding||7/10||||||||||-1||||||,C|intron_variant|MODIFIER||TC002561|Transcript|TC002561_002.|protein_coding||7/10||||||||||-1||||||
1	288231	0.10455462	0.05314641	0.836	27.02997624	founder	CM000278.3	23397242	23397242	A/G	0.718150087	2	CM000278.3	23397242	CM000278.3_23397242_A/G	A	G	.	.	CSQ=G|intron_variant|MODIFIER||TC034622|Transcript|TC034622_001.|protein_coding||3/3||||||||||-1||||||,G|intron_variant|MODIFIER||TC034622|Transcript|TC034622_002.|protein_coding||3/3||||||||||-1||||||
1	288548	0.12354974	0.03784569	0.962	33.9902667	founder	CM000278.3	23432399	23432399	C/T	0.059490085	2	CM000278.3	23432399	CM000278.3_23432399_C/T	C	T	.	.	CSQ=T|intergenic_variant|MODIFIER|||||||||||||||||||||||
1	288664	0.1043486	0.04660733	0.875	28.40733235	founder	CM000278.3	23444795	23444795	G/A	0.276862745	2	CM000278.3	23444795	CM000278.3_23444795_G/A	G	A	.	.	CSQ=A|downstream_gene_variant|MODIFIER||TC032578|Transcript|TC032578_001.|protein_coding|||||||||||2862|1||||||,A|downstream_gene_variant|MODIFIER||TC034623|Transcript|TC034623_001.|protein_coding|||||||||||3323|-1||||||
1	288953	0.04921661	0.05033968	0.507	20.07796235	founder	CM000278.3	23477081	23477081	T/C	0.828212291	2	CM000278.3	23477081	CM000278.3_23477081_T/C	T	C	.	.	CSQ=C|intron_variant|MODIFIER||TC002557|Transcript|TC002557_001.|protein_coding||7/9||||||||||-1||||||
1	289244	0.07034385	0.06281275	0.584	21.42954711	founder	CM000278.3	23520842	23520842	C/T	0.270182992	2	CM000278.3	23520842	CM000278.3_23520842_C/T	C	T	.	.	CSQ=T|downstream_gene_variant|MODIFIER||TC002555|Transcript|TC002555_001.|protein_coding|||||||||||717|-1||||||,T|upstream_gene_variant|MODIFIER||TC002556|Transcript|TC002556_001.|protein_coding|||||||||||2852|-1||||||
1	290916	-0.11657661	0.05006427	0.875	28.40733235	founder	CM000278.3	23810399	23810399	A/G	0.600274725	2	CM000278.3	23810399	CM000278.3_23810399_A/G	A	G	.	.	CSQ=G|intron_variant|MODIFIER||TC002545|Transcript|TC002545_001.|protein_coding||1/8||||||||||-1||||||
1	292184	-0.15940316	0.02923802	0.999	52.96447989	founder	CM000278.3	23992965	23992965	G/A	0.51317176	2	CM000278.3	23992965	CM000278.3_23992965_G/A	G	A	.	.	CSQ=A|intron_variant|MODIFIER||TC003870|Transcript|TC003870_001.|protein_coding||10/10||||||||||1||||||,A|downstream_gene_variant|MODIFIER||TC032581|Transcript|TC032581_001.|protein_coding|||||||||||3310|-1||||||
1	294442	-0.08717828	0.08647343	0.521	20.32137404	founder	CM000278.3	24241882	24241882	T/C	0.701254276	2	CM000278.3	24241882	CM000278.3_24241882_T/C	T	C	.	.	CSQ=C|downstream_gene_variant|MODIFIER||TC010364|Transcript|TC010364_001.|protein_coding|||||||||||3636|1||||||,C|downstream_gene_variant|MODIFIER||TC010365|Transcript|TC010365_001.|protein_coding|||||||||||918|1||||||,C|downstream_gene_variant|MODIFIER||TC032588|Transcript|TC032588_001.|protein_coding|||||||||||806|-1||||||
1	296702	0.1353344	0.03450334	0.985	38.12980166	founder	CM000278.3	24486274	24486274	T/A	0.577576444	2	CM000278.3	24486274	CM000278.3_24486274_T/A	T	A	.	.	CSQ=A|intron_variant|MODIFIER||TC032589|Transcript|TC032589_001.|protein_coding||3/23||||||||||-1||||||
1	296703	-0.11884096	0.04373503	0.927	30.99392069	founder	CM000278.3	24486284	24486284	T/C	0.545146727	2	CM000278.3	24486284	CM000278.3_24486284_T/C	T	C	.	.	CSQ=C|intron_variant|MODIFIER||TC032589|Transcript|TC032589_001.|protein_coding||3/23||||||||||-1||||||
1	296775	-0.06182105	0.06319943	0.508	20.09533804	founder	CM000278.3	24496997	24496997	T/G	0.275066548	2	CM000278.3	24496997	CM000278.3_24496997_T/G	T	G	.	.	CSQ=G|synonymous_variant|LOW||TC010345|Transcript|TC010345_001.|protein_coding|3/4||||340|231|77|R|cgA/cgC|||-1||||||,G|upstream_gene_variant|MODIFIER||TC010367|Transcript|TC010367_001.|protein_coding|||||||||||701|1||||||
1	299088	0.06950406	0.05558365	0.64	22.45512668	founder	CM000278.3	24753556	24753556	A/G	0.8046875	2	CM000278.3	24753556	CM000278.3_24753556_A/G	A	G	.	.	CSQ=G|intron_variant|MODIFIER||TC032593|Transcript|TC032593_001.|protein_coding||3/12||||||||||1||||||
1	302865	-0.0797835	0.06441751	0.635	22.36116055	founder	CM000278.3	25319830	25319830	T/G	0.453993933	2	CM000278.3	25319830	CM000278.3_25319830_T/G	T	G	.	.	CSQ=G|intron_variant|MODIFIER||TC010322|Transcript|TC010322_001.|protein_coding||2/9||||||||||-1||||||,G|downstream_gene_variant|MODIFIER||TC010389|Transcript|TC010389_001.|protein_coding|||||||||||1777|1||||||
1	304373	0.08128084	0.05610072	0.718	24.01510531	founder	CM000278.3	25555368	25555368	T/C	0.733232856	2	CM000278.3	25555368	CM000278.3_25555368_T/C	T	C	.	.	CSQ=C|downstream_gene_variant|MODIFIER||TC002531|Transcript|TC002531_001.|protein_coding|||||||||||88|-1||||||,C|downstream_gene_variant|MODIFIER||TC003875|Transcript|TC003875_001.|protein_coding|||||||||||4959|1||||||,C|5_prime_UTR_variant|MODIFIER||TC032618|Transcript|TC032618_001.|protein_coding|2/2||||894|||||||-1||||||
1	306474	0.09151267	0.04780448	0.825	26.69051094	founder	CM000278.3	25840297	25840297	T/C	0.769296014	2	CM000278.3	25840297	CM000278.3_25840297_T/C	T	C	.	.	CSQ=C|intron_variant|MODIFIER||TC002523|Transcript|TC002523_001.|protein_coding||1/7||||||||||-1||||||,C|intron_variant|MODIFIER||TC002523|Transcript|TC002523_002.|protein_coding||1/7||||||||||-1||||||
1	308287	0.0900937	0.0311186	0.921	30.62267734	founder	CM000278.3	26021671	26021671	C/T	0.879518072	2	CM000278.3	26021671	CM000278.3_26021671_C/T	C	T	.	.	CSQ=T|intergenic_variant|MODIFIER|||||||||||||||||||||||
1	310816	0.1006863	0.03097362	0.956	33.3264041	founder	CM000278.3	26301883	26301883	T/G	0.83197832	2	CM000278.3	26301883	CM000278.3_26301883_T/G	T	G	.	.	CSQ=G|downstream_gene_variant|MODIFIER||TC002507|Transcript|TC002507_001.|protein_coding|||||||||||1840|-1||||||,G|intron_variant|MODIFIER||TC002508|Transcript|TC002508_001.|protein_coding||1/2||||||||||-1||||||
1	311118	-0.10888033	0.05201789	0.839	27.12571279	founder	CM000278.3	26346533	26346533	C/T	0.481414325	2	CM000278.3	26346533	CM000278.3_26346533_C/T	C	T	.	.	CSQ=T|intron_variant|MODIFIER||TC002505|Transcript|TC002505_001.|protein_coding||5/13||||||||||-1||||||
1	311475	0.12235678	0.02334212	0.998	46.9373574	founder	CM000278.3	26378497	26378497	A/C	0.782608696	2	CM000278.3	26378497	CM000278.3_26378497_A/C	A	C	.	.	CSQ=C|upstream_gene_variant|MODIFIER||TC002502|Transcript|TC002502_001.|protein_coding|||||||||||2854|-1||||||,C|intron_variant|MODIFIER||TC003900|Transcript|TC003900_001.|protein_coding||3/10||||||||||1||||||
1	313193	-0.06931068	0.03277347	0.864	27.98610029	founder	CM000278.3	26642950	26642950	A/T	0.954861111	2	CM000278.3	26642950	CM000278.3_26642950_A/T	A	T	.	.	CSQ=T|intron_variant|MODIFIER||TC003911|Transcript|TC003911_001.|protein_coding||10/13||||||||||1||||||,T|intron_variant|MODIFIER||TC003911|Transcript|TC003911_002.|protein_coding||9/12||||||||||1||||||
1	313483	-0.02245831	0.01714289	0.667	22.97316795	founder	CM000278.3	26702252	26702252	T/G	0.969526864	2	CM000278.3	26702252	CM000278.3_26702252_T/G	T	G	.	.	CSQ=G|downstream_gene_variant|MODIFIER||TC002494|Transcript|TC002494_001.|protein_coding|||||||||||3470|-1||||||,G|missense_variant|MODERATE||TC003914|Transcript|TC003914_001.|protein_coding|4/4||||933|896|299|V/G|gTc/gGc|||1||||||
1	313484	-0.07520435	0.05281189	0.706	23.76092565	founder	CM000278.3	26702387	26702387	T/G	0.362962963	2	CM000278.3	26702387	CM000278.3_26702387_T/G	T	G	.	.	CSQ=G|downstream_gene_variant|MODIFIER||TC002494|Transcript|TC002494_001.|protein_coding|||||||||||3335|-1||||||,G|3_prime_UTR_variant|MODIFIER||TC003914|Transcript|TC003914_001.|protein_coding|4/4||||1068|||||||1||||||
1	314308	0.09808149	0.06295953	0.739	24.47639126	founder	CM000278.3	26861978	26861978	C/T	0.355769231	2	CM000278.3	26861978	CM000278.3_26861978_C/T	C	T	.	.	CSQ=T|intron_variant|MODIFIER||TC003918|Transcript|TC003918_001.|protein_coding||3/26||||||||||1||||||
1	314315	-0.0739047	0.05975026	0.63	22.2677402	founder	CM000278.3	26862327	26862327	C/T	0.881338742	2	CM000278.3	26862327	CM000278.3_26862327_C/T	C	T	.	.	CSQ=T|intron_variant|MODIFIER||TC003918|Transcript|TC003918_001.|protein_coding||3/26||||||||||1||||||
1	314330	-0.06634167	0.05328617	0.634	22.34243367	founder	CM000278.3	26864751	26864751	G/A	0.906716418	2	CM000278.3	26864751	CM000278.3_26864751_G/A	G	A	.	.	CSQ=A|intron_variant|MODIFIER||TC003918|Transcript|TC003918_001.|protein_coding||3/26||||||||||1||||||
1	314498	-0.07217967	0.05607526	0.656	22.75980591	founder	CM000278.3	26904821	26904821	G/A	0.746492049	2	CM000278.3	26904821	CM000278.3_26904821_G/A	G	A	.	.	CSQ=A|intron_variant|MODIFIER||TC003918|Transcript|TC003918_001.|protein_coding||13/26||||||||||1||||||
1	319279	0.08340857	0.06530746	0.645	22.54966556	founder	CM000278.3	27635946	27635946	C/T	0.724489796	2	CM000278.3	27635946	CM000278.3_27635946_C/T	C	T	.	.	CSQ=T|intron_variant|MODIFIER||TC003935|Transcript|TC003935_001.|protein_coding||2/7||||||||||1||||||
1	319465	-0.07929946	0.03815837	0.859	27.80409246	founder	CM000278.3	27672239	27672239	T/C	0.840037418	2	CM000278.3	27672239	CM000278.3_27672239_T/C	T	C	.	.	CSQ=C|intron_variant|MODIFIER||TC003935|Transcript|TC003935_001.|protein_coding||4/7||||||||||1||||||
1	322492	-0.08032038	0.04813246	0.762	25.01013209	founder	CM000278.3	28113450	28113450	T/A	0.863787375	2	CM000278.3	28113450	CM000278.3_28113450_T/A	T	A	.	.	CSQ=A|intron_variant|MODIFIER||TC034635|Transcript|TC034635_001.|protein_coding||7/31||||||||||1||||||,A|intron_variant|MODIFIER||TC034635|Transcript|TC034635_002.|protein_coding||7/30||||||||||1||||||,A|intron_variant|MODIFIER||TC034635|Transcript|TC034635_003.|protein_coding||7/30||||||||||1||||||,A|intron_variant|MODIFIER||TC034635|Transcript|TC034635_004.|protein_coding||8/32||||||||||1||||||
1	322796	0.05196455	0.02067066	0.941	31.98372806	founder	CM000278.3	28186390	28186390	T/G	0.974738676	2	CM000278.3	28186390	CM000278.3_28186390_T/G	T	G	.	.	CSQ=G|upstream_gene_variant|MODIFIER||TC003962|Transcript|TC003962_001.|protein_coding|||||||||||4569|1||||||,G|missense_variant|MODERATE||TC034635|Transcript|TC034635_001.|protein_coding|28/32||||37269|37182|12394|D/E|gaT/gaG|||1||||||,G|missense_variant|MODERATE||TC034635|Transcript|TC034635_002.|protein_coding|28/31||||37269|37182|12394|D/E|gaT/gaG|||1||||||,G|missense_variant|MODERATE||TC0346…
1	322955	-0.11042157	0.06708742	0.764	25.0581655	founder	CM000278.3	28208967	28208967	A/G	0.738636364	2	CM000278.3	28208967	CM000278.3_28208967_A/G	A	G	.	.	CSQ=G|intron_variant|MODIFIER||TC003963|Transcript|TC003963_001.|protein_coding||1/2||||||||||1||||||
1	323212	-0.06422999	0.06497942	0.528	20.44327118	founder	CM000278.3	28293535	28293535	T/A	0.735632184	2	CM000278.3	28293535	CM000278.3_28293535_T/A	T	A	.	.	CSQ=A|downstream_gene_variant|MODIFIER||TC034636|Transcript|TC034636_001.|protein_coding|||||||||||2624|1||||||
1	324135	-0.09874606	0.04171765	0.889	28.99213977	founder	CM000278.3	28432691	28432691	G/T	0.766787659	2	CM000278.3	28432691	CM000278.3_28432691_G/T	G	T	.	.	CSQ=T|upstream_gene_variant|MODIFIER||TC010263|Transcript|TC010263_001.|protein_coding|||||||||||3289|1||||||
1	324370	-0.10518828	0.05240521	0.854	27.6274021	founder	CM000278.3	28466177	28466177	G/A	0.703125	2	CM000278.3	28466177	CM000278.3_28466177_G/A	G	A	.	.	CSQ=A|upstream_gene_variant|MODIFIER||TC010261|Transcript|TC010261_001.|protein_coding|||||||||||1313|-1||||||
1	324371	0.09702964	0.04828109	0.843	27.25563117	founder	CM000278.3	28466196	28466196	A/C	0.715654952	2	CM000278.3	28466196	CM000278.3_28466196_A/C	A	C	.	.	CSQ=C|upstream_gene_variant|MODIFIER||TC010261|Transcript|TC010261_001.|protein_coding|||||||||||1332|-1||||||
1	329950	0.09969571	0.06738796	0.73	24.27594291	founder	CM000278.3	29605726	29605726	C/T	0.565217391	2	CM000278.3	29605726	CM000278.3_29605726_C/T	C	T	.	.	CSQ=T|intergenic_variant|MODIFIER|||||||||||||||||||||||
1	329951	-0.1126877	0.05421298	0.86	27.8400561	founder	CM000278.3	29605757	29605757	A/G	0.565686275	2	CM000278.3	29605757	CM000278.3_29605757_A/G	A	G	.	.	CSQ=G|intergenic_variant|MODIFIER|||||||||||||||||||||||
1	330149	-0.05484435	0.05405924	0.537	20.60028489	founder	CM000278.3	29661921	29661921	C/T	0.713831479	2	CM000278.3	29661921	CM000278.3_29661921_C/T	C	T	.	.	CSQ=T|intron_variant|MODIFIER||TC032662|Transcript|TC032662_001.|protein_coding||2/2||||||||||-1||||||
1	330805	-0.10074902	0.05448083	0.822	26.6008701	founder	CM000278.3	29774338	29774338	C/T	0.708847737	2	CM000278.3	29774338	CM000278.3_29774338_C/T	C	T	.	.	CSQ=T|intron_variant|MODIFIER||TC031070|Transcript|TC031070_002.|protein_coding||1/12||||||||||1||||||
1	332039	-0.05273593	0.05281401	0.525	20.39100888	founder	CM000278.3	30063851	30063851	C/A	0.830757342	2	CM000278.3	30063851	CM000278.3_30063851_C/A	C	A	.	.	CSQ=A|downstream_gene_variant|MODIFIER||TC016391|Transcript|TC016391_001.|protein_coding|||||||||||1745|-1||||||
1	332214	0.0627604	0.05335209	0.61	21.89900423	founder	CM000278.3	30096637	30096637	T/A	0.222836096	2	CM000278.3	30096637	CM000278.3_30096637_T/A	T	A	.	.	CSQ=A|upstream_gene_variant|MODIFIER||TC016391|Transcript|TC016391_001.|protein_coding|||||||||||1531|-1||||||
1	339319	0.10489977	0.0558771	0.828	26.78137084	founder	CM000279.2	1244406	1244406	A/T	0.739467849	3	CM000279.2	1244406	CM000279.2_1244406_A/T	A	T	.	.	CSQ=T|intron_variant|MODIFIER||TC032747|Transcript|TC032747_002.|protein_coding||5/25||||||||||1||||||,T|intron_variant|MODIFIER||TC032747|Transcript|TC032747_003.|protein_coding||5/10||||||||||1||||||,T|intron_variant|MODIFIER||TC032747|Transcript|TC032747_004.|protein_coding||5/10||||||||||1||||||,T|intron_variant|MODIFIER||TC032747|Transcript|TC032747_005.|protein_coding||5/10||||||||||1||||||
1	341193	0.06034353	0.05852456	0.538	20.61775495	founder	CM000279.2	1634835	1634835	T/G	0.876272514	3	CM000279.2	1634835	CM000279.2_1634835_T/G	T	G	.	.	CSQ=G|intron_variant|MODIFIER||TC032751|Transcript|TC032751_001.|protein_coding||2/9||||||||||-1||||||,G|intron_variant|MODIFIER||TC032751|Transcript|TC032751_002.|protein_coding||2/11||||||||||-1||||||
1	346362	-0.09399552	0.05199824	0.811	26.28194245	founder	CM000279.2	2676658	2676658	C/T	0.722440945	3	CM000279.2	2676658	CM000279.2_2676658_C/T	C	T	.	.	CSQ=T|downstream_gene_variant|MODIFIER||TC007591|Transcript|TC007591_001.|protein_coding|||||||||||2075|-1||||||,T|downstream_gene_variant|MODIFIER||TC007591|Transcript|TC007591_002.|protein_coding|||||||||||2075|-1||||||,T|downstream_gene_variant|MODIFIER||TC007591|Transcript|TC007591_003.|protein_coding|||||||||||2075|-1||||||,T|downstream_gene_variant|MODIFIER||TC007591|Transcript|TC007591_004…
1	346363	0.04513148	0.04616085	0.521	20.32137404	founder	CM000279.2	2676702	2676702	G/C	0.821731749	3	CM000279.2	2676702	CM000279.2_2676702_G/C	G	C	.	.	CSQ=C|downstream_gene_variant|MODIFIER||TC007591|Transcript|TC007591_001.|protein_coding|||||||||||2031|-1||||||,C|downstream_gene_variant|MODIFIER||TC007591|Transcript|TC007591_002.|protein_coding|||||||||||2031|-1||||||,C|downstream_gene_variant|MODIFIER||TC007591|Transcript|TC007591_003.|protein_coding|||||||||||2031|-1||||||,C|downstream_gene_variant|MODIFIER||TC007591|Transcript|TC007591_004…
1	346389	-0.04987795	0.04850092	0.544	20.72269252	founder	CM000279.2	2680140	2680140	C/G	0.902052239	3	CM000279.2	2680140	CM000279.2_2680140_C/G	C	G	.	.	CSQ=G|intron_variant|MODIFIER||TC007591|Transcript|TC007591_001.|protein_coding||28/29||||||||||-1||||||,G|intron_variant|MODIFIER||TC007591|Transcript|TC007591_002.|protein_coding||27/28||||||||||-1||||||,G|intron_variant|MODIFIER||TC007591|Transcript|TC007591_003.|protein_coding||28/29||||||||||-1||||||,G|intron_variant|MODIFIER||TC007591|Transcript|TC007591_004.|protein_coding||28/29||||||||||…
1	348389	-0.12204696	0.06871658	0.791	25.73665392	founder	CM000279.2	3062670	3062670	A/T	0.516872428	3	CM000279.2	3062670	CM000279.2_3062670_A/T	A	T	.	.	CSQ=T|upstream_gene_variant|MODIFIER||TC007554|Transcript|TC007554_001.|protein_coding|||||||||||315|-1||||||,T|upstream_gene_variant|MODIFIER||TC007948|Transcript|TC007948_001.|protein_coding|||||||||||1837|1||||||,T|upstream_gene_variant|MODIFIER||TC007949|Transcript|TC007949_001.|protein_coding|||||||||||3557|1||||||
1	350257	0.07474611	0.06952955	0.559	20.98608413	founder	CM000279.2	3433289	3433289	T/A	0.354632588	3	CM000279.2	3433289	CM000279.2_3433289_T/A	T	A	.	.	CSQ=A|intron_variant|MODIFIER||TC032790|Transcript|TC032790_001.|protein_coding||4/12||||||||||-1||||||,A|intron_variant|MODIFIER||TC032790|Transcript|TC032790_002.|protein_coding||4/14||||||||||-1||||||,A|intron_variant|MODIFIER||TC032790|Transcript|TC032790_003.|protein_coding||4/13||||||||||-1||||||,A|intron_variant|MODIFIER||TC032790|Transcript|TC032790_004.|protein_coding||4/12||||||||||-1||…
1	350472	0.07531895	0.0721698	0.54	20.65271123	founder	CM000279.2	3470520	3470520	T/C	0.570747218	3	CM000279.2	3470520	CM000279.2_3470520_T/C	T	C	.	.	CSQ=C|downstream_gene_variant|MODIFIER||TC007513|Transcript|TC007513_001.|protein_coding|||||||||||2688|-1||||||,C|downstream_gene_variant|MODIFIER||TC007514|Transcript|TC007514_001.|protein_coding|||||||||||1246|-1||||||,C|intron_variant|MODIFIER||TC007515|Transcript|TC007515_001.|protein_coding||1/8||||||||||-1||||||
1	351013	0.11597891	0.02654543	0.993	41.47486403	founder	CM000279.2	3642648	3642648	A/T	0.880638446	3	CM000279.2	3642648	CM000279.2_3642648_A/T	A	T	.	.	CSQ=T|upstream_gene_variant|MODIFIER||TC032792|Transcript|TC032792_001.|protein_coding|||||||||||305|-1||||||
1	355263	-0.0835004	0.06913736	0.629	22.2491193	founder	CM000279.2	4456094	4456094	C/T	0.549460432	3	CM000279.2	4456094	CM000279.2_4456094_C/T	C	T	.	.	CSQ=T|upstream_gene_variant|MODIFIER||TC008063|Transcript|TC008063_001.|protein_coding|||||||||||3258|1||||||,T|upstream_gene_variant|MODIFIER||TC030338|Transcript|TC030338_001.|protein_coding|||||||||||1355|1||||||,T|downstream_gene_variant|MODIFIER||TC030339|Transcript|TC030339_001.|protein_coding|||||||||||75|1||||||,T|downstream_gene_variant|MODIFIER||TC030340|Transcript|TC030340_001.|protein…
1	355264	-0.09577456	0.08277197	0.603	21.77162	founder	CM000279.2	4456102	4456102	T/A	0.548845471	3	CM000279.2	4456102	CM000279.2_4456102_T/A	T	A	.	.	CSQ=A|upstream_gene_variant|MODIFIER||TC008063|Transcript|TC008063_001.|protein_coding|||||||||||3250|1||||||,A|upstream_gene_variant|MODIFIER||TC030338|Transcript|TC030338_001.|protein_coding|||||||||||1347|1||||||,A|downstream_gene_variant|MODIFIER||TC030339|Transcript|TC030339_001.|protein_coding|||||||||||83|1||||||,A|downstream_gene_variant|MODIFIER||TC030340|Transcript|TC030340_001.|protein…
1	355370	0.08565512	0.04816706	0.792	25.76297041	founder	CM000279.2	4467016	4467016	A/G	0.818487395	3	CM000279.2	4467016	CM000279.2_4467016_A/G	A	G	.	.	CSQ=G|downstream_gene_variant|MODIFIER||TC008064|Transcript|TC008064_001.|protein_coding|||||||||||3415|1||||||,G|upstream_gene_variant|MODIFIER||TC008065|Transcript|TC008065_001.|protein_coding|||||||||||3174|1||||||
1	356687	0.06916063	0.06488707	0.554	20.89810101	founder	CM000279.2	4767881	4767881	A/C	0.564784053	3	CM000279.2	4767881	CM000279.2_4767881_A/C	A	C	.	.	CSQ=C|upstream_gene_variant|MODIFIER||TC007419|Transcript|TC007419_001.|protein_coding|||||||||||2427|-1||||||,C|synonymous_variant|LOW||TC032808|Transcript|TC032808_001.|protein_coding|5/5||||1368|1143|381|A|gcT/gcG|||-1||||||,C|synonymous_variant|LOW||TC032808|Transcript|TC032808_002.|protein_coding|4/4||||1424|1131|377|A|gcT/gcG|||-1||||||
1	357573	-0.11750135	0.04287267	0.936	31.60731069	founder	CM000279.2	4905481	4905481	C/T	0.816831683	3	CM000279.2	4905481	CM000279.2_4905481_C/T	C	T	.	.	CSQ=T|downstream_gene_variant|MODIFIER||TC007410|Transcript|TC007410_002.|protein_coding|||||||||||1922|-1||||||,T|downstream_gene_variant|MODIFIER||TC007410|Transcript|TC007410_003.|protein_coding|||||||||||1922|-1||||||
1	359372	-0.04594393	0.04699175	0.519	20.28657476	founder	CM000279.2	5206422	5206422	G/A	0.891248938	3	CM000279.2	5206422	CM000279.2_5206422_G/A	G	A	.	.	CSQ=A|intron_variant|MODIFIER||TC032815|Transcript|TC032815_001.|protein_coding||1/16||||||||||1||||||,A|intron_variant|MODIFIER||TC032815|Transcript|TC032815_002.|protein_coding||1/15||||||||||1||||||
1	360777	0.09266095	0.04385246	0.858	27.76834138	founder	CM000279.2	5482529	5482529	A/T	0.710922787	3	CM000279.2	5482529	CM000279.2_5482529_A/T	A	T	.	.	CSQ=T|intron_variant|MODIFIER||TC008134|Transcript|TC008134_001.|protein_coding||4/4||||||||||1||||||
1	363994	0.07042645	0.06937826	0.538	20.61775495	founder	CM000279.2	6067303	6067303	G/A	0.411298315	3	CM000279.2	6067303	CM000279.2_6067303_G/A	G	A	.	.	CSQ=A|downstream_gene_variant|MODIFIER|tRNA-Asn|ENSRNA022735651|Transcript|ENSRNA022735651-T1.|tRNA|||||||||||1250|1||TRNASCAN_SE||||,A|upstream_gene_variant|MODIFIER||TC007331|Transcript|TC007331_001.|protein_coding|||||||||||4877|-1||||||,A|downstream_gene_variant|MODIFIER||TC008173|Transcript|TC008173_001.|protein_coding|||||||||||1561|1||||||,A|upstream_gene_variant|MODIFIER||TC008174|Transcr…
1	364492	-0.08782189	0.04123614	0.854	27.6274021	founder	CM000279.2	6117633	6117633	G/A	0.809641533	3	CM000279.2	6117633	CM000279.2_6117633_G/A	G	A	.	.	CSQ=A|intron_variant|MODIFIER||TC032830|Transcript|TC032830_001.|protein_coding||4/4||||||||||1||||||,A|intron_variant|MODIFIER||TC032830|Transcript|TC032830_002.|protein_coding||4/4||||||||||1||||||
1	364493	0.13538438	0.05132255	0.919	30.50465687	founder	CM000279.2	6118061	6118061	C/T	0.562370062	3	CM000279.2	6118061	CM000279.2_6118061_C/T	C	T	.	.	CSQ=T|intron_variant|MODIFIER||TC032830|Transcript|TC032830_001.|protein_coding||4/4||||||||||1||||||,T|intron_variant|MODIFIER||TC032830|Transcript|TC032830_002.|protein_coding||4/4||||||||||1||||||
1	368767	-0.16810992	0.02543169	1	52.96447989	founder	CM000279.2	6765878	6765878	A/G	0.692829457	3	CM000279.2	6765878	CM000279.2_6765878_A/G	A	G	.	.	CSQ=G|upstream_gene_variant|MODIFIER||TC007257|Transcript|TC007257_001.|protein_coding|||||||||||2166|-1||||||,G|upstream_gene_variant|MODIFIER||TC007257|Transcript|TC007257_002.|protein_coding|||||||||||2166|-1||||||,G|downstream_gene_variant|MODIFIER||TC032848|Transcript|TC032848_001.|protein_coding|||||||||||2125|-1||||||,G|downstream_gene_variant|MODIFIER||TC034660|Transcript|TC034660_001.|pr…
1	371181	0.11443175	0.02779204	0.972	35.36143428	founder	CM000279.2	7299360	7299360	T/C	0.806731813	3	CM000279.2	7299360	CM000279.2_7299360_T/C	T	C	.	.	CSQ=C|intron_variant|MODIFIER||TC007226|Transcript|TC007226_001.|protein_coding||3/5||||||||||-1||||||
1	384074	0.06045234	0.0622227	0.506	20.06058763	founder	CM000279.2	9355138	9355138	G/A	0.455696203	3	CM000279.2	9355138	CM000279.2_9355138_G/A	G	A	.	.	CSQ=A|intron_variant|MODIFIER||TC008376|Transcript|TC008376_001.|protein_coding||1/1||||||||||1||||||,A|intron_variant|MODIFIER||TC031114|Transcript|TC031114_001.|protein_coding||4/5||||||||||-1||||||
1	389512	0.06046107	0.03902494	0.758	24.91489034	founder	CM000279.2	10200576	10200576	A/G	0.792358804	3	CM000279.2	10200576	CM000279.2_10200576_A/G	A	G	.	.	CSQ=G|downstream_gene_variant|MODIFIER||TC008433|Transcript|TC008433_001.|protein_coding|||||||||||3599|1||||||,G|downstream_gene_variant|MODIFIER||TC008434|Transcript|TC008434_001.|protein_coding|||||||||||748|1||||||
1	389513	-0.03783953	0.03555856	0.56	21.00370545	founder	CM000279.2	10200589	10200589	T/A	0.85198556	3	CM000279.2	10200589	CM000279.2_10200589_T/A	T	A	.	.	CSQ=A|downstream_gene_variant|MODIFIER||TC008433|Transcript|TC008433_001.|protein_coding|||||||||||3612|1||||||,A|downstream_gene_variant|MODIFIER||TC008434|Transcript|TC008434_001.|protein_coding|||||||||||761|1||||||
1	390369	0.07454687	0.05483424	0.672	23.07130624	founder	CM000279.2	10301323	10301323	T/C	0.208791209	3	CM000279.2	10301323	CM000279.2_10301323_T/C	T	C	.	.	CSQ=C|synonymous_variant|LOW||TC007060|Transcript|TC007060_001.|protein_coding|6/9||||1662|1338|446|T|acA/acG|||-1||||||,C|synonymous_variant|LOW||TC007060|Transcript|TC007060_002.|protein_coding|6/9||||1662|1494|498|T|acA/acG|||-1||||||
1	392585	0.13810541	0.06025864	0.875	28.40733235	founder	CM000279.2	10575696	10575696	A/T	0.292682927	3	CM000279.2	10575696	CM000279.2_10575696_A/T	A	T	.	.	CSQ=T|downstream_gene_variant|MODIFIER||TC007052|Transcript|TC007052_001.|protein_coding|||||||||||3969|-1||||||
1	394540	0.08101222	0.02701299	0.966	34.49133404	founder	CM000279.2	10886458	10886458	A/T	0.891286307	3	CM000279.2	10886458	CM000279.2_10886458_A/T	A	T	.	.	CSQ=T|intron_variant|MODIFIER||TC008459|Transcript|TC008459_001.|protein_coding||2/7||||||||||1||||||
1	394753	-0.09022916	0.04980647	0.805	26.11396464	founder	CM000279.2	10908636	10908636	C/A	0.704741379	3	CM000279.2	10908636	CM000279.2_10908636_C/A	C	A	.	.	CSQ=A|intron_variant|MODIFIER||TC007042|Transcript|TC007042_001.|protein_coding||1/6||||||||||-1||||||,A|downstream_gene_variant|MODIFIER||TC008459|Transcript|TC008459_001.|protein_coding|||||||||||2911|1||||||
1	396954	-0.10693039	0.02955088	0.965	34.36094464	founder	CM000279.2	11143312	11143312	T/A	0.858961802	3	CM000279.2	11143312	CM000279.2_11143312_T/A	T	A	.	.	CSQ=A|intron_variant|MODIFIER||TC008474|Transcript|TC008474_001.|protein_coding||1/4||||||||||1||||||,A|upstream_gene_variant|MODIFIER||TC032912|Transcript|TC032912_001.|protein_coding|||||||||||2515|1||||||
1	399513	0.08622394	0.03667125	0.882	28.69221772	founder	CM000279.2	11419856	11419856	T/C	0.845303867	3	CM000279.2	11419856	CM000279.2_11419856_T/C	T	C	.	.	CSQ=C|upstream_gene_variant|MODIFIER||TC007027|Transcript|TC007027_001.|protein_coding|||||||||||1013|-1||||||,C|downstream_gene_variant|MODIFIER||TC008486|Transcript|TC008486_001.|protein_coding|||||||||||4814|1||||||,C|downstream_gene_variant|MODIFIER||TC008486|Transcript|TC008486_002.|protein_coding|||||||||||4814|1||||||,C|downstream_gene_variant|MODIFIER||TC008486|Transcript|TC008486_003.|pr…
1	399842	-0.04280106	0.02762835	0.739	24.47639126	founder	CM000279.2	11482099	11482099	T/A	0.973958333	3	CM000279.2	11482099	CM000279.2_11482099_T/A	T	A	.	.	CSQ=A|intron_variant|MODIFIER||TC007025|Transcript|TC007025_001.|protein_coding||3/4||||||||||-1||||||,A|intron_variant|MODIFIER||TC032902|Transcript|TC032902_001.|protein_coding||1/3||||||||||1||||||
1	399902	0.10798184	0.0822897	0.672	23.07130624	founder	CM000279.2	11489952	11489952	T/C	0.485042735	3	CM000279.2	11489952	CM000279.2_11489952_T/C	T	C	.	.	CSQ=C|intron_variant|MODIFIER||TC007025|Transcript|TC007025_001.|protein_coding||1/4||||||||||-1||||||
1	400518	0.03183573	0.01424455	0.902	29.59615656	founder	CM000279.2	11652995	11652995	G/A	0.978231293	3	CM000279.2	11652995	CM000279.2_11652995_G/A	G	A	.	.	CSQ=A|downstream_gene_variant|MODIFIER||TC007018|Transcript|TC007018_001.|protein_coding|||||||||||1810|-1||||||,A|upstream_gene_variant|MODIFIER||TC007019|Transcript|TC007019_001.|protein_coding|||||||||||3049|-1||||||
1	407132	-0.15459141	0.03694993	0.977	36.23801922	founder	CM000280.3	682387	682387	C/A	0.37694419	4	CM000280.3	682387	CM000280.3_682387_C/A	C	A	.	.	CSQ=A|downstream_gene_variant|MODIFIER||TC002240|Transcript|TC002240_001.|protein_coding|||||||||||811|1||||||,A|downstream_gene_variant|MODIFIER||TC030022|Transcript|TC030022_001.|protein_coding|||||||||||2889|-1||||||,A|upstream_gene_variant|MODIFIER||TC031127|Transcript|TC031127_001.|protein_coding|||||||||||777|-1||||||
1	407413	-0.09410679	0.08246346	0.594	21.60895606	founder	CM000280.3	716489	716489	C/T	0.645943098	4	CM000280.3	716489	CM000280.3_716489_C/T	C	T	.	.	CSQ=T|downstream_gene_variant|MODIFIER||TC002241|Transcript|TC002241_001.|protein_coding|||||||||||3997|1||||||,T|intron_variant|MODIFIER||TC002242|Transcript|TC002242_001.|protein_coding||1/2||||||||||1||||||
1	411211	0.0691017	0.0540086	0.649	22.62572775	founder	CM000280.3	1224499	1224499	A/G	0.820677036	4	CM000280.3	1224499	CM000280.3_1224499_A/G	A	G	.	.	CSQ=G|intron_variant|MODIFIER||TC010918|Transcript|TC010918_001.|protein_coding||2/3||||||||||1||||||
1	414189	0.15884306	0.02930128	1	52.96447989	founder	CM000280.3	1490478	1490478	A/T	0.431279621	4	CM000280.3	1490478	CM000280.3_1490478_A/T	A	T	.	.	CSQ=T|downstream_gene_variant|MODIFIER||TC010908|Transcript|TC010908_001.|protein_coding|||||||||||2238|-1||||||,T|upstream_gene_variant|MODIFIER||TC010910|Transcript|TC010910_001.|protein_coding|||||||||||4436|-1||||||,T|downstream_gene_variant|MODIFIER||TC010935|Transcript|TC010935_001.|protein_coding|||||||||||821|1||||||
1	414887	0.09389154	0.04996463	0.817	26.45406161	founder	CM000280.3	1544492	1544492	C/T	0.276226415	4	CM000280.3	1544492	CM000280.3_1544492_C/T	C	T	.	.	CSQ=T|downstream_gene_variant|MODIFIER||TC010904|Transcript|TC010904_001.|protein_coding|||||||||||228|-1||||||,T|upstream_gene_variant|MODIFIER||TC033010|Transcript|TC033010_001.|protein_coding|||||||||||4024|1||||||,T|upstream_gene_variant|MODIFIER||TC033011|Transcript|TC033011_001.|protein_coding|||||||||||1988|-1||||||
1	415246	-0.13855018	0.05654978	0.916	30.33251382	founder	CM000280.3	1585561	1585561	G/A	0.680089485	4	CM000280.3	1585561	CM000280.3_1585561_G/A	G	A	.	.	CSQ=A|downstream_gene_variant|MODIFIER||TC010943|Transcript|TC010943_001.|protein_coding|||||||||||1883|1||||||
1	418724	-0.07451534	0.06292763	0.611	21.91726804	founder	CM000280.3	1879228	1879228	G/A	0.704878049	4	CM000280.3	1879228	CM000280.3_1879228_G/A	G	A	.	.	CSQ=A|downstream_gene_variant|MODIFIER||TC010895|Transcript|TC010895_001.|protein_coding|||||||||||592|-1||||||,A|downstream_gene_variant|MODIFIER||TC010951|Transcript|TC010951_001.|protein_coding|||||||||||3645|1||||||
1	420161	-0.04615854	0.04135529	0.593	21.59095479	founder	CM000280.3	2047469	2047469	G/T	0.845971564	4	CM000280.3	2047469	CM000280.3_2047469_G/T	G	T	.	.	CSQ=T|downstream_gene_variant|MODIFIER||TC034682|Transcript|TC034682_001.|protein_coding|||||||||||361|-1||||||
1	420162	0.08912861	0.0208101	0.994	42.14870329	founder	CM000280.3	2047483	2047483	C/G	0.943754565	4	CM000280.3	2047483	CM000280.3_2047483_C/G	C	G	.	.	CSQ=G|downstream_gene_variant|MODIFIER||TC034682|Transcript|TC034682_001.|protein_coding|||||||||||347|-1||||||
1	421863	-0.07425405	0.06647354	0.579	21.34031662	founder	CM000280.3	2555775	2555775	A/G	0.306980656	4	CM000280.3	2555775	CM000280.3_2555775_A/G	A	G	.	.	CSQ=G|downstream_gene_variant|MODIFIER||TC013878|Transcript|TC013878_001.|protein_coding|||||||||||2685|-1||||||,G|intron_variant|MODIFIER||TC013928|Transcript|TC013928_001.|protein_coding||10/13||||||||||1||||||
1	423790	-0.10239353	0.05898704	0.783	25.52937223	founder	CM000280.3	2798494	2798494	A/G	0.499365482	4	CM000280.3	2798494	CM000280.3_2798494_A/G	A	G	.	.	CSQ=G|intron_variant|MODIFIER||TC013857|Transcript|TC013857_001.|protein_coding||2/2||||||||||-1||||||,G|upstream_gene_variant|MODIFIER||TC013858|Transcript|TC013858_001.|protein_coding|||||||||||3886|-1||||||
1	426271	0.07298508	0.03447866	0.86	27.8400561	founder	CM000280.3	3114820	3114820	T/C	0.907597536	4	CM000280.3	3114820	CM000280.3_3114820_T/C	T	C	.	.	CSQ=C|intergenic_variant|MODIFIER|||||||||||||||||||||||
1	428987	-0.0669895	0.06396994	0.547	20.77524319	founder	CM000280.3	3440952	3440952	C/T	0.728534258	4	CM000280.3	3440952	CM000280.3_3440952_C/T	C	T	.	.	CSQ=T|intron_variant|MODIFIER||TC013979|Transcript|TC013979_001.|protein_coding||2/6||||||||||1||||||
1	430869	0.09342127	0.02538986	0.984	37.8451031	founder	CM000280.3	3650755	3650755	G/A	0.877192982	4	CM000280.3	3650755	CM000280.3_3650755_G/A	G	A	.	.	CSQ=A|downstream_gene_variant|MODIFIER||TC013813|Transcript|TC013813_001.|protein_coding|||||||||||125|-1||||||
1	431058	0.10405729	0.05576658	0.82	26.54176542	founder	CM000280.3	3671690	3671690	T/C	0.651324965	4	CM000280.3	3671690	CM000280.3_3671690_T/C	T	C	.	.	CSQ=C|downstream_gene_variant|MODIFIER||TC013811|Transcript|TC013811_001.|protein_coding|||||||||||3621|-1||||||,C|upstream_gene_variant|MODIFIER||TC013812|Transcript|TC013812_001.|protein_coding|||||||||||1161|-1||||||,C|synonymous_variant|LOW||TC033039|Transcript|TC033039_001.|protein_coding|3/3||||601|267|89|T|acT/acC|||1||||||
1	433857	-0.04966407	0.05270034	0.504	20.02584055	founder	CM000280.3	3980942	3980942	A/C	0.139384117	4	CM000280.3	3980942	CM000280.3_3980942_A/C	A	C	.	.	CSQ=C|upstream_gene_variant|MODIFIER||TC033042|Transcript|TC033042_001.|protein_coding|||||||||||1573|-1||||||
1	434893	-0.11827378	0.07350538	0.76	24.96237545	founder	CM000280.3	4072991	4072991	A/C	0.732	4	CM000280.3	4072991	CM000280.3_4072991_A/C	A	C	.	.	CSQ=C|intron_variant|MODIFIER||TC013787|Transcript|TC013787_001.|protein_coding||1/6||||||||||-1||||||
1	435580	0.07792549	0.03704917	0.865	28.02317534	founder	CM000280.3	4153011	4153011	G/A	0.166823751	4	CM000280.3	4153011	CM000280.3_4153011_G/A	G	A	.	.	CSQ=A|downstream_gene_variant|MODIFIER||TC013785|Transcript|TC013785_001.|protein_coding|||||||||||377|-1||||||,A|downstream_gene_variant|MODIFIER||TC033046|Transcript|TC033046_001.|protein_coding|||||||||||2048|1||||||
1	435581	-0.09724695	0.03877568	0.921	30.62267734	founder	CM000280.3	4153015	4153015	T/C	0.170212766	4	CM000280.3	4153015	CM000280.3_4153015_T/C	T	C	.	.	CSQ=C|downstream_gene_variant|MODIFIER||TC013785|Transcript|TC013785_001.|protein_coding|||||||||||373|-1||||||,C|downstream_gene_variant|MODIFIER||TC033046|Transcript|TC033046_001.|protein_coding|||||||||||2052|1||||||
1	436068	0.08027903	0.07269299	0.576	21.28691821	founder	CM000280.3	4209494	4209494	C/T	0.567662566	4	CM000280.3	4209494	CM000280.3_4209494_C/T	C	T	.	.	CSQ=T|intron_variant|MODIFIER||TC013782|Transcript|TC013782_001.|protein_coding||4/10||||||||||-1||||||,T|intron_variant|MODIFIER||TC013782|Transcript|TC013782_002.|protein_coding||6/12||||||||||-1||||||,T|downstream_gene_variant|MODIFIER||TC013782|Transcript|TC013782_003.|protein_coding|||||||||||3088|-1||||||,T|downstream_gene_variant|MODIFIER||TC014013|Transcript|TC014013_001.|protein_coding||…
1	437085	-0.06384024	0.05831309	0.576	21.28691821	founder	CM000280.3	4344604	4344604	T/A	0.832183908	4	CM000280.3	4344604	CM000280.3_4344604_T/A	T	A	.	.	CSQ=A|upstream_gene_variant|MODIFIER||TC013779|Transcript|TC013779_001.|protein_coding|||||||||||4254|-1||||||
1	440325	0.04853484	0.04025001	0.622	22.11933779	founder	CM000280.3	4714368	4714368	T/C	0.924319728	4	CM000280.3	4714368	CM000280.3_4714368_T/C	T	C	.	.	CSQ=C|downstream_gene_variant|MODIFIER||TC030624|Transcript|TC030624_001.|protein_coding|||||||||||1061|-1||||||,C|downstream_gene_variant|MODIFIER||TC030624|Transcript|TC030624_002.|protein_coding|||||||||||1061|-1||||||,C|upstream_gene_variant|MODIFIER||TC033057|Transcript|TC033057_001.|protein_coding|||||||||||1002|-1||||||,C|synonymous_variant|LOW||TC034686|Transcript|TC034686_001.|protein_co…
1	445031	-0.07056227	0.06010307	0.623	22.13781891	founder	CM000280.3	5199117	5199117	T/A	0.781818182	4	CM000280.3	5199117	CM000280.3_5199117_T/A	T	A	.	.	CSQ=A|upstream_gene_variant|MODIFIER||TC014066|Transcript|TC014066_001.|protein_coding|||||||||||2976|1||||||
1	448412	-0.10746269	0.05239177	0.86	27.8400561	founder	CM000280.3	5780936	5780936	G/A	0.617421008	4	CM000280.3	5780936	CM000280.3_5780936_G/A	G	A	.	.	CSQ=A|intron_variant|MODIFIER||TC013697|Transcript|TC013697_001.|protein_coding||8/8||||||||||-1||||||,A|downstream_gene_variant|MODIFIER||TC033072|Transcript|TC033072_001.|protein_coding|||||||||||4559|1||||||
1	448413	0.17340777	0.03614871	0.99	39.91270389	founder	CM000280.3	5780943	5780943	A/G	0.601200686	4	CM000280.3	5780943	CM000280.3_5780943_A/G	A	G	.	.	CSQ=G|intron_variant|MODIFIER||TC013697|Transcript|TC013697_001.|protein_coding||8/8||||||||||-1||||||,G|downstream_gene_variant|MODIFIER||TC033072|Transcript|TC033072_001.|protein_coding|||||||||||4566|1||||||
1	450150	-0.12874798	0.0302797	0.992	40.8905688	founder	CM000280.3	6071190	6071190	G/A	0.704654896	4	CM000280.3	6071190	CM000280.3_6071190_G/A	G	A	.	.	CSQ=A|downstream_gene_variant|MODIFIER||TC013682|Transcript|TC013682_001.|protein_coding|||||||||||3524|-1||||||,A|downstream_gene_variant|MODIFIER||TC013682|Transcript|TC013682_002.|protein_coding|||||||||||3524|-1||||||,A|upstream_gene_variant|MODIFIER||TC013683|Transcript|TC013683_001.|protein_coding|||||||||||3739|-1||||||,A|intron_variant|MODIFIER||TC033075|Transcript|TC033075_001.|protein_c…
1	455051	-0.11077067	0.04395248	0.902	29.59615656	founder	CM000280.3	6699104	6699104	A/G	0.181391712	4	CM000280.3	6699104	CM000280.3_6699104_A/G	A	G	.	.	CSQ=G|downstream_gene_variant|MODIFIER||TC014148|Transcript|TC014148_001.|protein_coding|||||||||||1727|1||||||,G|intron_variant|MODIFIER||TC014149|Transcript|TC014149_001.|protein_coding||2/6||||||||||1||||||,G|intron_variant|MODIFIER||TC014149|Transcript|TC014149_002.|protein_coding||2/5||||||||||1||||||,G|intron_variant|MODIFIER||TC014149|Transcript|TC014149_003.|protein_coding||2/7||||||||||1…
1	455664	-0.08625866	0.07458505	0.596	21.64500089	founder	CM000280.3	6796530	6796530	G/A	0.583601286	4	CM000280.3	6796530	CM000280.3_6796530_G/A	G	A	.	.	CSQ=A|3_prime_UTR_variant|MODIFIER||TC014155|Transcript|TC014155_001.|protein_coding|4/4||||1693|||||||1||||||,A|upstream_gene_variant|MODIFIER||TC014156|Transcript|TC014156_001.|protein_coding|||||||||||980|1||||||
1	457294	0.03182125	0.00505737	1	52.96447989	founder	CM000280.3	7293399	7293399	T/G	0.974834437	4	CM000280.3	7293399	CM000280.3_7293399_T/G	T	G	.	.	CSQ=G|upstream_gene_variant|MODIFIER||TC010437|Transcript|TC010437_001.|protein_coding|||||||||||3156|1||||||,G|intron_variant|MODIFIER||TC031142|Transcript|TC031142_001.|protein_coding||2/2||||||||||1||||||
1	458140	-0.10349052	0.06151821	0.775	25.32754379	founder	CM000280.3	7425039	7425039	C/T	0.455992509	4	CM000280.3	7425039	CM000280.3_7425039_C/T	C	T	.	.	CSQ=T|intron_variant|MODIFIER||TC010419|Transcript|TC010419_001.|protein_coding||2/3||||||||||-1||||||,T|downstream_gene_variant|MODIFIER||TC010446|Transcript|TC010446_001.|protein_coding|||||||||||2307|1||||||
1	458143	0.08761117	0.06865667	0.648	22.60667537	founder	CM000280.3	7425067	7425067	A/G	0.496741492	4	CM000280.3	7425067	CM000280.3_7425067_A/G	A	G	.	.	CSQ=G|intron_variant|MODIFIER||TC010419|Transcript|TC010419_001.|protein_coding||2/3||||||||||-1||||||,G|downstream_gene_variant|MODIFIER||TC010446|Transcript|TC010446_001.|protein_coding|||||||||||2335|1||||||
1	458972	0.08776674	0.06587905	0.669	23.01233319	founder	CM000280.3	7538114	7538114	A/G	0.852331606	4	CM000280.3	7538114	CM000280.3_7538114_A/G	A	G	.	.	CSQ=G|downstream_gene_variant|MODIFIER||TC010409|Transcript|TC010409_001.|protein_coding|||||||||||3627|-1||||||,G|intron_variant|MODIFIER||TC010455|Transcript|TC010455_001.|protein_coding||15/15||||||||||1||||||,G|intron_variant|MODIFIER||TC010455|Transcript|TC010455_002.|protein_coding||15/15||||||||||1||||||,G|upstream_gene_variant|MODIFIER||TC010456|Transcript|TC010456_001.|protein_coding||||…
1	459683	-0.14877716	0.04428247	0.969	34.90597278	founder	CM000280.3	7630305	7630305	T/A	0.670353982	4	CM000280.3	7630305	CM000280.3_7630305_T/A	T	A	.	.	CSQ=A|upstream_gene_variant|MODIFIER||TC010407|Transcript|TC010407_001.|protein_coding|||||||||||527|-1||||||
1	472822	-0.06850577	0.06281569	0.571	21.19814011	founder	CM000280.3	9587843	9587843	G/T	0.570458404	4	CM000280.3	9587843	CM000280.3_9587843_G/T	G	T	.	.	CSQ=T|downstream_gene_variant|MODIFIER||TC013441|Transcript|TC013441_001.|protein_coding|||||||||||3143|-1||||||,T|upstream_gene_variant|MODIFIER||TC034696|Transcript|TC034696_001.|protein_coding|||||||||||3894|-1||||||
1	481922	-0.09408807	0.08610035	0.561	21.02133536	founder	CM000280.3	11284385	11284385	C/T	0.49704142	4	CM000280.3	11284385	CM000280.3_11284385_C/T	C	T	.	.	CSQ=T|downstream_gene_variant|MODIFIER||TC013303|Transcript|TC013303_001.|protein_coding|||||||||||1187|-1||||||,T|upstream_gene_variant|MODIFIER||TC013304|Transcript|TC013304_001.|protein_coding|||||||||||576|-1||||||,T|upstream_gene_variant|MODIFIER||TC014503|Transcript|TC014503_001.|protein_coding|||||||||||3726|1||||||
1	484541	0.06633382	0.06787724	0.516	20.23439535	founder	CM000280.3	11733067	11733067	C/T	0.723839496	4	CM000280.3	11733067	CM000280.3_11733067_C/T	C	T	.	.	CSQ=T|downstream_gene_variant|MODIFIER||TC013237|Transcript|TC013237_001.|protein_coding|||||||||||1220|-1||||||,T|upstream_gene_variant|MODIFIER||TC013238|Transcript|TC013238_001.|protein_coding|||||||||||288|-1||||||
1	485914	0.10637868	0.06465524	0.759	24.93859928	founder	CM000280.3	12050822	12050822	C/T	0.350472193	4	CM000280.3	12050822	CM000280.3_12050822_C/T	C	T	.	.	CSQ=T|intergenic_variant|MODIFIER|||||||||||||||||||||||
1	486058	-0.14656495	0.04597355	0.956	33.3264041	founder	CM000280.3	12106914	12106914	C/T	0.726347915	4	CM000280.3	12106914	CM000280.3_12106914_C/T	C	T	.	.	CSQ=T|intron_variant|MODIFIER||TC033194|Transcript|TC033194_001.|protein_coding||3/4||||||||||1||||||
1	486059	0.14778507	0.03460357	0.986	38.43384074	founder	CM000280.3	12106939	12106939	T/C	0.711897738	4	CM000280.3	12106939	CM000280.3_12106939_T/C	T	C	.	.	CSQ=C|intron_variant|MODIFIER||TC033194|Transcript|TC033194_001.|protein_coding||3/4||||||||||1||||||
1	486060	0.15116346	0.03573769	0.988	39.11210893	founder	CM000280.3	12106964	12106964	A/C	0.73219659	4	CM000280.3	12106964	CM000280.3_12106964_A/C	A	C	.	.	CSQ=C|intron_variant|MODIFIER||TC033194|Transcript|TC033194_001.|protein_coding||3/4||||||||||1||||||
1	486061	-0.1108581	0.04474192	0.903	29.64551211	founder	CM000280.3	12106977	12106977	G/A	0.737937559	4	CM000280.3	12106977	CM000280.3_12106977_G/A	G	A	.	.	CSQ=A|intron_variant|MODIFIER||TC033194|Transcript|TC033194_001.|protein_coding||3/4||||||||||1||||||
1	486062	0.07654172	0.0774783	0.527	20.42584669	founder	CM000280.3	12106981	12106981	A/G	0.735105408	4	CM000280.3	12106981	CM000280.3_12106981_A/G	A	G	.	.	CSQ=G|intron_variant|MODIFIER||TC033194|Transcript|TC033194_001.|protein_coding||3/4||||||||||1||||||
1	486657	-0.10282059	0.06309394	0.764	25.0581655	founder	CM000280.3	12272198	12272198	A/C	0.489379779	4	CM000280.3	12272198	CM000280.3_12272198_A/C	A	C	.	.	CSQ=C|intron_variant|MODIFIER||TC014600|Transcript|TC014600_001.|protein_coding||21/23||||||||||1||||||,C|intron_variant|MODIFIER||TC014600|Transcript|TC014600_002.|protein_coding||19/21||||||||||1||||||,C|upstream_gene_variant|MODIFIER||TC014601|Transcript|TC014601_001.|protein_coding|||||||||||1944|1||||||,C|upstream_gene_variant|MODIFIER||TC014602|Transcript|TC014602_001.|protein_coding|||||||…
1	486732	-0.08868962	0.0520268	0.804	26.08635172	founder	CM000280.3	12292242	12292242	C/G	0.897123894	4	CM000280.3	12292242	CM000280.3_12292242_C/G	C	G	.	.	CSQ=G|intron_variant|MODIFIER||TC013208|Transcript|TC013208_001.|protein_coding||1/1||||||||||-1||||||,G|upstream_gene_variant|MODIFIER||TC014604|Transcript|TC014604_001.|protein_coding|||||||||||248|1||||||,G|upstream_gene_variant|MODIFIER||TC014604|Transcript|TC014604_002.|protein_coding|||||||||||248|1||||||,G|upstream_gene_variant|MODIFIER||TC014604|Transcript|TC014604_003.|protein_coding||||…
1	487714	0.08874065	0.05896161	0.723	24.12293723	founder	CM000280.3	12492911	12492911	T/C	0.735478105	4	CM000280.3	12492911	CM000280.3_12492911_T/C	T	C	.	.	CSQ=C|upstream_gene_variant|MODIFIER||TC013195|Transcript|TC013195_001.|protein_coding|||||||||||2932|-1||||||,C|intron_variant|MODIFIER||TC033200|Transcript|TC033200_001.|protein_coding||2/3||||||||||-1||||||
1	488620	-0.07523937	0.03041324	0.893	29.17102876	founder	CM000280.3	12641492	12641492	C/A	0.901179941	4	CM000280.3	12641492	CM000280.3_12641492_C/A	C	A	.	.	CSQ=A|downstream_gene_variant|MODIFIER||TC013182|Transcript|TC013182_001.|protein_coding|||||||||||1906|-1||||||,A|downstream_gene_variant|MODIFIER||TC013183|Transcript|TC013183_001.|protein_coding|||||||||||460|-1||||||,A|upstream_gene_variant|MODIFIER||TC013184|Transcript|TC013184_001.|protein_coding|||||||||||4007|-1||||||,A|downstream_gene_variant|MODIFIER||TC014632|Transcript|TC014632_001.|p…
1	489117	-0.08947133	0.05018194	0.79	25.71042991	founder	CM000280.3	12723040	12723040	C/T	0.787037037	4	CM000280.3	12723040	CM000280.3_12723040_C/T	C	T	.	.	CSQ=T|synonymous_variant|LOW||TC013174|Transcript|TC013174_001.|protein_coding|13/13||||2010|1824|608|V|gtG/gtA|||-1||||||,T|upstream_gene_variant|MODIFIER||TC013175|Transcript|TC013175_001.|protein_coding|||||||||||805|-1||||||,T|downstream_gene_variant|MODIFIER||TC014640|Transcript|TC014640_001.|protein_coding|||||||||||4987|1||||||,T|upstream_gene_variant|MODIFIER||TC014641|Transcript|TC014641…
1	491505	0.06240777	0.06016083	0.541	20.67019774	founder	CM000280.3	13175164	13175164	G/A	0.380664653	4	CM000280.3	13175164	CM000280.3_13175164_G/A	G	A	.	.	CSQ=A|upstream_gene_variant|MODIFIER||TC013149|Transcript|TC013149_001.|protein_coding|||||||||||726|-1||||||,A|downstream_gene_variant|MODIFIER||TC014666|Transcript|TC014666_001.|protein_coding|||||||||||1626|1||||||,A|downstream_gene_variant|MODIFIER||TC030451|Transcript|TC030451_001.|protein_coding|||||||||||1689|-1||||||,A|3_prime_UTR_variant|MODIFIER||TC030452|Transcript|TC030452_001.|protei…
1	492562	0.06880396	0.05828619	0.609	21.8807573	founder	CM000280.3	13354093	13354093	A/G	0.637391883	4	CM000280.3	13354093	CM000280.3_13354093_A/G	A	G	.	.	CSQ=G|synonymous_variant|LOW||TC014672|Transcript|TC014672_001.|protein_coding|4/6||||1803|1551|517|E|gaA/gaG|||1||||||,G|upstream_gene_variant|MODIFIER||TC014673|Transcript|TC014673_001.|protein_coding|||||||||||3700|1||||||
1	493372	-0.08338753	0.04837434	0.775	25.32754379	founder	CM000280.3	13475479	13475479	C/A	0.711167086	4	CM000280.3	13475479	CM000280.3_13475479_C/A	C	A	.	.	CSQ=A|downstream_gene_variant|MODIFIER||TC013125|Transcript|TC013125_001.|protein_coding|||||||||||3399|-1||||||,A|upstream_gene_variant|MODIFIER||TC014688|Transcript|TC014688_001.|protein_coding|||||||||||714|1||||||,A|upstream_gene_variant|MODIFIER||TC014689|Transcript|TC014689_001.|protein_coding|||||||||||1724|1||||||,A|downstream_gene_variant|MODIFIER||TC030001|Transcript|TC030001_001.|prote…
1	494179	-0.03229837	0.01715618	0.875	28.40733235	founder	CM000280.3	13627385	13627385	A/C	0.966183575	4	CM000280.3	13627385	CM000280.3_13627385_A/C	A	C	.	.	CSQ=C|intron_variant|MODIFIER||TC014703|Transcript|TC014703_001.|protein_coding||1/3||||||||||1||||||,C|intron_variant|MODIFIER||TC014703|Transcript|TC014703_002.|protein_coding||3/5||||||||||1||||||
1	494180	-0.10186878	0.05708946	0.807	26.1695142	founder	CM000280.3	13627391	13627391	T/C	0.328929068	4	CM000280.3	13627391	CM000280.3_13627391_T/C	T	C	.	.	CSQ=C|intron_variant|MODIFIER||TC014703|Transcript|TC014703_001.|protein_coding||1/3||||||||||1||||||,C|intron_variant|MODIFIER||TC014703|Transcript|TC014703_002.|protein_coding||3/5||||||||||1||||||
1	494871	-0.04779733	0.04729073	0.535	20.56536024	founder	CM000280.3	13763100	13763100	T/C	0.886550778	4	CM000280.3	13763100	CM000280.3_13763100_T/C	T	C	.	.	CSQ=C|downstream_gene_variant|MODIFIER|tRNA-Leu|ENSRNA022736710|Transcript|ENSRNA022736710-T1.|tRNA|||||||||||4769|1||TRNASCAN_SE||||,C|downstream_gene_variant|MODIFIER||TC014712|Transcript|TC014712_001.|protein_coding|||||||||||2290|1||||||,C|upstream_gene_variant|MODIFIER||TC033236|Transcript|TC033236_001.|protein_coding|||||||||||1301|1||||||
1	495299	-0.07689318	0.04817045	0.777	25.3775135	founder	CM000280.3	13868704	13868704	G/A	0.925428784	4	CM000280.3	13868704	CM000280.3_13868704_G/A	G	A	.	.	CSQ=A|intron_variant|MODIFIER||TC033238|Transcript|TC033238_001.|protein_coding||1/18||||||||||-1||||||,A|intron_variant|MODIFIER||TC033238|Transcript|TC033238_003.|protein_coding||1/2||||||||||-1||||||
1	495699	-0.12506851	0.02419972	1	52.96447989	founder	CM000280.3	13966729	13966729	G/A	0.83364486	4	CM000280.3	13966729	CM000280.3_13966729_G/A	G	A	.	.	CSQ=A|intergenic_variant|MODIFIER|||||||||||||||||||||||
1	497909	-0.10309196	0.05591727	0.822	26.6008701	founder	CM000280.3	14454920	14454920	G/A	0.699852507	4	CM000280.3	14454920	CM000280.3_14454920_G/A	G	A	.	.	CSQ=A|downstream_gene_variant|MODIFIER||TC014745|Transcript|TC014745_001.|protein_coding|||||||||||3894|1||||||,A|upstream_gene_variant|MODIFIER||TC033252|Transcript|TC033252_001.|protein_coding|||||||||||4031|-1||||||
1	500141	-0.11742019	0.07956206	0.717	23.99367915	founder	CM000280.3	15157843	15157843	A/G	0.525233645	4	CM000280.3	15157843	CM000280.3_15157843_A/G	A	G	.	.	CSQ=G|upstream_gene_variant|MODIFIER||TC033267|Transcript|TC033267_002.|protein_coding|||||||||||2127|-1||||||,G|intron_variant|MODIFIER||TC033268|Transcript|TC033268_002.|protein_coding||2/8||||||||||1||||||
1	501418	-0.05571294	0.05456067	0.534	20.54790535	founder	CM000281.3	72045	72045	G/A	0.680278019	5	CM000281.3	72045	CM000281.3_72045_G/A	G	A	.	.	CSQ=A|downstream_gene_variant|MODIFIER||TC015354|Transcript|TC015354_001.|protein_coding|||||||||||4426|-1||||||,A|downstream_gene_variant|MODIFIER||TC015355|Transcript|TC015355_001.|protein_coding|||||||||||1407|-1||||||,A|upstream_gene_variant|MODIFIER||TC015356|Transcript|TC015356_001.|protein_coding|||||||||||4751|-1||||||,A|upstream_gene_variant|MODIFIER||TC015356|Transcript|TC015356_002.|pr…
1	501904	-0.08509196	0.04622896	0.809	26.22550349	founder	CM000281.3	254160	254160	C/T	0.85828877	5	CM000281.3	254160	CM000281.3_254160_C/T	C	T	.	.	CSQ=T|upstream_gene_variant|MODIFIER||TC015337|Transcript|TC015337_001.|protein_coding|||||||||||3098|-1||||||,T|synonymous_variant|LOW||TC015393|Transcript|TC015393_001.|protein_coding|5/6||||2249|1113|371|D|gaC/gaT|||1||||||,T|upstream_gene_variant|MODIFIER||TC015394|Transcript|TC015394_001.|protein_coding|||||||||||4654|1||||||
1	503877	0.07628011	0.06985769	0.571	21.19814011	founder	CM000281.3	822981	822981	T/C	0.62815297	5	CM000281.3	822981	CM000281.3_822981_T/C	T	C	.	.	CSQ=C|intron_variant|MODIFIER||TC015295|Transcript|TC015295_001.|protein_coding||1/13||||||||||-1||||||
1	505040	0.15676301	0.02862646	0.999	49.95200683	founder	CM000281.3	1019488	1019488	C/T	0.410355487	5	CM000281.3	1019488	CM000281.3_1019488_C/T	C	T	.	.	CSQ=T|intron_variant|MODIFIER||TC030896|Transcript|TC030896_001.|protein_coding||2/14||||||||||-1||||||
1	507488	0.14051271	0.0611804	0.881	28.65064142	founder	CM000281.3	1826345	1826345	G/A	0.744117647	5	CM000281.3	1826345	CM000281.3_1826345_G/A	G	A	.	.	CSQ=A|intron_variant|MODIFIER||TC015186|Transcript|TC015186_001.|protein_coding||3/5||||||||||-1||||||
1	508420	0.04326471	0.0442111	0.511	20.14747236	founder	CM000281.3	2043964	2043964	T/C	0.86359447	5	CM000281.3	2043964	CM000281.3_2043964_T/C	T	C	.	.	CSQ=C|downstream_gene_variant|MODIFIER||TC015175|Transcript|TC015175_001.|protein_coding|||||||||||132|-1||||||,C|downstream_gene_variant|MODIFIER||TC015535|Transcript|TC015535_001.|protein_coding|||||||||||2550|1||||||,C|downstream_gene_variant|MODIFIER||TC015535|Transcript|TC015535_002.|protein_coding|||||||||||2550|1||||||,C|downstream_gene_variant|MODIFIER||TC015536|Transcript|TC015536_001.|p…
1	508422	-0.09151971	0.03769481	0.898	29.4031136	founder	CM000281.3	2043976	2043976	G/A	0.847930703	5	CM000281.3	2043976	CM000281.3_2043976_G/A	G	A	.	.	CSQ=A|downstream_gene_variant|MODIFIER||TC015175|Transcript|TC015175_001.|protein_coding|||||||||||120|-1||||||,A|downstream_gene_variant|MODIFIER||TC015535|Transcript|TC015535_001.|protein_coding|||||||||||2562|1||||||,A|downstream_gene_variant|MODIFIER||TC015535|Transcript|TC015535_002.|protein_coding|||||||||||2562|1||||||,A|downstream_gene_variant|MODIFIER||TC015536|Transcript|TC015536_001.|p…
1	509256	-0.07672209	0.04739999	0.776	25.35248898	founder	CM000281.3	2256459	2256459	C/T	0.785478548	5	CM000281.3	2256459	CM000281.3_2256459_C/T	C	T	.	.	CSQ=T|intron_variant|MODIFIER||TC034731|Transcript|TC034731_001.|protein_coding||1/2||||||||||1||||||
1	509668	-0.14108821	0.0274831	1	52.96447989	founder	CM000281.3	2340488	2340488	A/T	0.740698985	5	CM000281.3	2340488	CM000281.3_2340488_A/T	A	T	.	.	CSQ=T|downstream_gene_variant|MODIFIER||TC015152|Transcript|TC015152_001.|protein_coding|||||||||||4462|-1||||||,T|intron_variant|MODIFIER||TC034732|Transcript|TC034732_001.|protein_coding||2/5||||||||||-1||||||
1	509669	0.09781863	0.02764812	0.972	35.36143428	founder	CM000281.3	2340496	2340496	T/A	0.728409091	5	CM000281.3	2340496	CM000281.3_2340496_T/A	T	A	.	.	CSQ=A|downstream_gene_variant|MODIFIER||TC015152|Transcript|TC015152_001.|protein_coding|||||||||||4454|-1||||||,A|intron_variant|MODIFIER||TC034732|Transcript|TC034732_001.|protein_coding||2/5||||||||||-1||||||
1	509670	-0.08872847	0.07893058	0.594	21.60895606	founder	CM000281.3	2340531	2340531	A/C	0.749492901	5	CM000281.3	2340531	CM000281.3_2340531_A/C	A	C	.	.	CSQ=C|downstream_gene_variant|MODIFIER||TC015152|Transcript|TC015152_001.|protein_coding|||||||||||4419|-1||||||,C|intron_variant|MODIFIER||TC034732|Transcript|TC034732_001.|protein_coding||2/5||||||||||-1||||||
1	509671	-0.12926389	0.03701544	0.997	45.17209098	founder	CM000281.3	2340538	2340538	A/G	0.762589928	5	CM000281.3	2340538	CM000281.3_2340538_A/G	A	G	.	.	CSQ=G|downstream_gene_variant|MODIFIER||TC015152|Transcript|TC015152_001.|protein_coding|||||||||||4412|-1||||||,G|intron_variant|MODIFIER||TC034732|Transcript|TC034732_001.|protein_coding||2/5||||||||||-1||||||
1	510915	-0.07226111	0.06714024	0.559	20.98608413	founder	CM000281.3	2632425	2632425	A/G	0.509770603	5	CM000281.3	2632425	CM000281.3_2632425_A/G	A	G	.	.	CSQ=G|intergenic_variant|MODIFIER|||||||||||||||||||||||
1	512692	-0.08725608	0.04916221	0.804	26.08635172	founder	CM000281.3	3024580	3024580	G/A	0.831924883	5	CM000281.3	3024580	CM000281.3_3024580_G/A	G	A	.	.	CSQ=A|intron_variant|MODIFIER||TC033395|Transcript|TC033395_001.|protein_coding||1/2||||||||||-1||||||
1	514188	-0.14343955	0.03731153	0.974	35.69220804	founder	CM000281.3	3240250	3240250	C/T	0.645320197	5	CM000281.3	3240250	CM000281.3_3240250_C/T	C	T	.	.	CSQ=T|intron_variant|MODIFIER||TC033401|Transcript|TC033401_001.|protein_coding||4/8||||||||||1||||||,T|intron_variant|MODIFIER||TC033401|Transcript|TC033401_002.|protein_coding||4/9||||||||||1||||||
1	514311	0.12377028	0.0316648	0.994	42.14870329	founder	CM000281.3	3259227	3259227	A/G	0.705533597	5	CM000281.3	3259227	CM000281.3_3259227_A/G	A	G	.	.	CSQ=G|upstream_gene_variant|MODIFIER||TC015107|Transcript|TC015107_001.|protein_coding|||||||||||2976|-1||||||,G|intron_variant|MODIFIER||TC030906|Transcript|TC030906_001.|protein_coding||6/6||||||||||-1||||||,G|downstream_gene_variant|MODIFIER||TC033401|Transcript|TC033401_001.|protein_coding|||||||||||4716|1||||||,G|downstream_gene_variant|MODIFIER||TC033401|Transcript|TC033401_002.|protein_cod…
1	514312	-0.15217496	0.02807198	1	52.96447989	founder	CM000281.3	3259256	3259256	G/A	0.727076591	5	CM000281.3	3259256	CM000281.3_3259256_G/A	G	A	.	.	CSQ=A|upstream_gene_variant|MODIFIER||TC015107|Transcript|TC015107_001.|protein_coding|||||||||||3005|-1||||||,A|intron_variant|MODIFIER||TC030906|Transcript|TC030906_001.|protein_coding||6/6||||||||||-1||||||,A|downstream_gene_variant|MODIFIER||TC033401|Transcript|TC033401_001.|protein_coding|||||||||||4745|1||||||,A|downstream_gene_variant|MODIFIER||TC033401|Transcript|TC033401_002.|protein_cod…
1	514314	-0.07624532	0.06331008	0.614	21.97216261	founder	CM000281.3	3259332	3259332	C/T	0.767258383	5	CM000281.3	3259332	CM000281.3_3259332_C/T	C	T	.	.	CSQ=T|upstream_gene_variant|MODIFIER||TC015107|Transcript|TC015107_001.|protein_coding|||||||||||3081|-1||||||,T|intron_variant|MODIFIER||TC030906|Transcript|TC030906_001.|protein_coding||6/6||||||||||-1||||||,T|downstream_gene_variant|MODIFIER||TC033401|Transcript|TC033401_001.|protein_coding|||||||||||4821|1||||||,T|downstream_gene_variant|MODIFIER||TC033401|Transcript|TC033401_002.|protein_cod…
1	514954	0.10731671	0.05530769	0.826	26.72065994	founder	CM000281.3	3356656	3356656	T/C	0.457392571	5	CM000281.3	3356656	CM000281.3_3356656_T/C	T	C	.	.	CSQ=C|downstream_gene_variant|MODIFIER||TC015096|Transcript|TC015096_001.|protein_coding|||||||||||74|-1||||||,C|upstream_gene_variant|MODIFIER||TC015097|Transcript|TC015097_001.|protein_coding|||||||||||542|-1||||||,C|upstream_gene_variant|MODIFIER||TC015098|Transcript|TC015098_001.|protein_coding|||||||||||2772|-1||||||,C|downstream_gene_variant|MODIFIER||TC015604|Transcript|TC015604_001.|prote…
1	515124	0.07810369	0.05690069	0.682	23.26992449	founder	CM000281.3	3390287	3390287	T/C	0.782745098	5	CM000281.3	3390287	CM000281.3_3390287_T/C	T	C	.	.	CSQ=C|intron_variant|MODIFIER||TC015094|Transcript|TC015094_001.|protein_coding||4/4||||||||||-1||||||,C|downstream_gene_variant|MODIFIER||TC015606|Transcript|TC015606_001.|protein_coding|||||||||||1730|1||||||,C|upstream_gene_variant|MODIFIER||TC015607|Transcript|TC015607_001.|protein_coding|||||||||||1279|1||||||,C|upstream_gene_variant|MODIFIER||TC015608|Transcript|TC015608_001.|protein_coding…
1	516374	-0.06804513	0.06842159	0.517	20.25178607	founder	CM000281.3	3631027	3631027	C/A	0.813735692	5	CM000281.3	3631027	CM000281.3_3631027_C/A	C	A	.	.	CSQ=A|intron_variant|MODIFIER||TC015081|Transcript|TC015081_001.|protein_coding||4/11||||||||||-1||||||,A|upstream_gene_variant|MODIFIER||TC015625|Transcript|TC015625_001.|protein_coding|||||||||||1033|1||||||
1	521538	0.07611733	0.06061291	0.634	22.34243367	founder	CM000281.3	4649202	4649202	T/C	0.903737259	5	CM000281.3	4649202	CM000281.3_4649202_T/C	T	C	.	.	CSQ=C|intergenic_variant|MODIFIER|||||||||||||||||||||||
1	521981	-0.05487665	0.05645325	0.515	20.21700685	founder	CM000281.3	4712280	4712280	T/C	0.229276896	5	CM000281.3	4712280	CM000281.3_4712280_T/C	T	C	.	.	CSQ=C|intergenic_variant|MODIFIER|||||||||||||||||||||||
1	522024	0.08599302	0.07680155	0.577	21.3047064	founder	CM000281.3	4729397	4729397	T/C	0.548488008	5	CM000281.3	4729397	CM000281.3_4729397_T/C	T	C	.	.	CSQ=C|intergenic_variant|MODIFIER|||||||||||||||||||||||
1	525717	-0.08674022	0.06516419	0.664	22.91463997	founder	CM000281.3	5357826	5357826	G/A	0.252840909	5	CM000281.3	5357826	CM000281.3_5357826_G/A	G	A	.	.	CSQ=A|intron_variant|MODIFIER||TC014986|Transcript|TC014986_001.|protein_coding||3/8||||||||||-1||||||
1	527267	0.07308435	0.05620249	0.654	22.72136844	founder	CM000281.3	5564497	5564497	T/G	0.742057489	5	CM000281.3	5564497	CM000281.3_5564497_T/G	T	G	.	.	CSQ=G|intergenic_variant|MODIFIER|||||||||||||||||||||||
1	528259	0.13268798	0.0263857	1	52.96447989	founder	CM000281.3	5729202	5729202	A/G	0.856548857	5	CM000281.3	5729202	CM000281.3_5729202_A/G	A	G	.	.	CSQ=G|upstream_gene_variant|MODIFIER||TC014969|Transcript|TC014969_001.|protein_coding|||||||||||509|-1||||||,G|downstream_gene_variant|MODIFIER||TC015715|Transcript|TC015715_001.|protein_coding|||||||||||1596|1||||||,G|upstream_gene_variant|MODIFIER||TC015716|Transcript|TC015716_001.|protein_coding|||||||||||137|1||||||,G|intron_variant|MODIFIER||TC015717|Transcript|TC015717_001.|protein_coding|…
1	528820	0.07611199	0.07468567	0.537	20.60028489	founder	CM000281.3	5825872	5825872	G/C	0.590468498	5	CM000281.3	5825872	CM000281.3_5825872_G/C	G	C	.	.	CSQ=C|downstream_gene_variant|MODIFIER|U5|ENSRNA022721832|Transcript|ENSRNA022721832-T1.|snRNA|||||||||||101|1||RFAM||||,C|downstream_gene_variant|MODIFIER||TC014962|Transcript|TC014962_001.|protein_coding|||||||||||4136|-1||||||,C|downstream_gene_variant|MODIFIER||TC014963|Transcript|TC014963_001.|protein_coding|||||||||||2032|-1||||||,C|downstream_gene_variant|MODIFIER||TC014964|Transcript|TC01…
1	528836	0.1356953	0.03091449	0.99	39.91270389	founder	CM000281.3	5826215	5826215	A/G	0.703958692	5	CM000281.3	5826215	CM000281.3_5826215_A/G	A	G	.	.	CSQ=G|downstream_gene_variant|MODIFIER|U5|ENSRNA022721832|Transcript|ENSRNA022721832-T1.|snRNA|||||||||||444|1||RFAM||||,G|downstream_gene_variant|MODIFIER||TC014962|Transcript|TC014962_001.|protein_coding|||||||||||3793|-1||||||,G|downstream_gene_variant|MODIFIER||TC014963|Transcript|TC014963_001.|protein_coding|||||||||||1689|-1||||||,G|downstream_gene_variant|MODIFIER||TC014964|Transcript|TC01…
1	529000	-0.06823694	0.05097344	0.671	23.05161817	founder	CM000281.3	5848915	5848915	T/A	0.774676651	5	CM000281.3	5848915	CM000281.3_5848915_T/A	T	A	.	.	CSQ=A|intron_variant|MODIFIER||TC014960|Transcript|TC014960_001.|protein_coding||1/3||||||||||-1||||||
1	531372	0.07090204	0.07448079	0.513	20.18223598	founder	CM000281.3	7389901	7389901	A/T	0.637763371	5	CM000281.3	7389901	CM000281.3_7389901_A/T	A	T	.	.	CSQ=T|downstream_gene_variant|MODIFIER||TC014954|Transcript|TC014954_001.|protein_coding|||||||||||1695|-1||||||,T|intron_variant|MODIFIER||TC015747|Transcript|TC015747_001.|protein_coding||8/8||||||||||1||||||
1	532348	0.12144634	0.0594061	0.844	27.28853043	founder	CM000281.3	7629585	7629585	G/C	0.41736227	5	CM000281.3	7629585	CM000281.3_7629585_G/C	G	C	.	.	CSQ=C|intron_variant|MODIFIER||TC014942|Transcript|TC014942_001.|protein_coding||1/6||||||||||-1||||||
1	534795	0.03775683	0.00737367	1	52.96447989	founder	CM000281.3	7974413	7974413	C/A	0.975800712	5	CM000281.3	7974413	CM000281.3_7974413_C/A	C	A	.	.	CSQ=A|upstream_gene_variant|MODIFIER||TC015778|Transcript|TC015778_001.|protein_coding|||||||||||1500|1||||||,A|downstream_gene_variant|MODIFIER||TC033443|Transcript|TC033443_001.|protein_coding|||||||||||4422|1||||||,A|intron_variant|MODIFIER||TC033444|Transcript|TC033444_001.|protein_coding||3/6||||||||||-1||||||
1	535997	-0.10190938	0.0413416	0.898	29.4031136	founder	CM000281.3	8183530	8183530	C/T	0.748466258	5	CM000281.3	8183530	CM000281.3_8183530_C/T	C	T	.	.	CSQ=T|intergenic_variant|MODIFIER|||||||||||||||||||||||
1	535999	-0.0833465	0.08020892	0.54	20.65271123	founder	CM000281.3	8183539	8183539	C/T	0.731193581	5	CM000281.3	8183539	CM000281.3_8183539_C/T	C	T	.	.	CSQ=T|intergenic_variant|MODIFIER|||||||||||||||||||||||
1	536519	0.09656027	0.06722997	0.716	23.97229877	founder	CM000281.3	8267862	8267862	T/A	0.47462406	5	CM000281.3	8267862	CM000281.3_8267862_T/A	T	A	.	.	CSQ=A|upstream_gene_variant|MODIFIER||TC033449|Transcript|TC033449_001.|protein_coding|||||||||||46|1||||||
1	536712	0.0600158	0.05660907	0.56	21.00370545	founder	CM000281.3	8309623	8309623	A/G	0.778	5	CM000281.3	8309623	CM000281.3_8309623_A/G	A	G	.	.	CSQ=G|intron_variant|MODIFIER||TC033450|Transcript|TC033450_001.|protein_coding||1/8||||||||||1||||||,G|intron_variant|MODIFIER||TC033450|Transcript|TC033450_002.|protein_coding||1/7||||||||||1||||||
1	536751	-0.10449885	0.04486647	0.894	29.21666848	founder	CM000281.3	8323466	8323466	T/A	0.747306562	5	CM000281.3	8323466	CM000281.3_8323466_T/A	T	A	.	.	CSQ=A|intron_variant|MODIFIER||TC033450|Transcript|TC033450_001.|protein_coding||1/8||||||||||1||||||,A|intron_variant|MODIFIER||TC033450|Transcript|TC033450_002.|protein_coding||1/7||||||||||1||||||
1	538228	0.06029832	0.04911937	0.641	22.47398776	founder	CM000281.3	8552739	8552739	A/C	0.909774436	5	CM000281.3	8552739	CM000281.3_8552739_A/C	A	C	.	.	CSQ=C|upstream_gene_variant|MODIFIER||TC014911|Transcript|TC014911_001.|protein_coding|||||||||||608|-1||||||,C|downstream_gene_variant|MODIFIER||TC015801|Transcript|TC015801_001.|protein_coding|||||||||||4130|1||||||,C|intron_variant|MODIFIER||TC015802|Transcript|TC015802_001.|protein_coding||1/1||||||||||1||||||
1	541428	-0.05520827	0.05442681	0.525	20.39100888	founder	CM000281.3	8983091	8983091	G/A	0.858910891	5	CM000281.3	8983091	CM000281.3_8983091_G/A	G	A	.	.	CSQ=A|upstream_gene_variant|MODIFIER||TC030598|Transcript|TC030598_001.|protein_coding|||||||||||2341|1||||||,A|intron_variant|MODIFIER||TC030598|Transcript|TC030598_002.|protein_coding||2/10||||||||||1||||||,A|intron_variant|MODIFIER||TC033459|Transcript|TC033459_001.|protein_coding||1/1||||||||||-1||||||
1	541429	-0.05224605	0.04542054	0.599	21.69917644	founder	CM000281.3	8983113	8983113	T/A	0.886442642	5	CM000281.3	8983113	CM000281.3_8983113_T/A	T	A	.	.	CSQ=A|upstream_gene_variant|MODIFIER||TC030598|Transcript|TC030598_001.|protein_coding|||||||||||2319|1||||||,A|intron_variant|MODIFIER||TC030598|Transcript|TC030598_002.|protein_coding||2/10||||||||||1||||||,A|intron_variant|MODIFIER||TC033459|Transcript|TC033459_001.|protein_coding||1/1||||||||||-1||||||
1	542427	0.15575505	0.0247518	1	52.96447989	founder	CM000281.3	9141870	9141870	C/T	0.73304721	5	CM000281.3	9141870	CM000281.3_9141870_C/T	C	T	.	.	CSQ=T|upstream_gene_variant|MODIFIER||TC014885|Transcript|TC014885_001.|protein_coding|||||||||||328|-1||||||,T|upstream_gene_variant|MODIFIER||TC015834|Transcript|TC015834_001.|protein_coding|||||||||||3484|1||||||
1	543385	0.08425675	0.03902264	0.867	28.09802651	founder	CM000281.3	9266514	9266514	G/C	0.897463002	5	CM000281.3	9266514	CM000281.3_9266514_G/C	G	C	.	.	CSQ=C|downstream_gene_variant|MODIFIER||TC014878|Transcript|TC014878_001.|protein_coding|||||||||||4188|-1||||||,C|synonymous_variant|LOW||TC015842|Transcript|TC015842_001.|protein_coding|1/4||||87|6|2|R|cgG/cgC|||1||||||
1	543614	0.1092194	0.06346553	0.783	25.52937223	founder	CM000281.3	9290155	9290155	T/C	0.486535009	5	CM000281.3	9290155	CM000281.3_9290155_T/C	T	C	.	.	CSQ=C|intron_variant|MODIFIER||TC014877|Transcript|TC014877_001.|protein_coding||8/9||||||||||-1||||||
1	545484	0.11168773	0.03396919	0.956	33.3264041	founder	CM000281.3	9524004	9524004	A/C	0.812387792	5	CM000281.3	9524004	CM000281.3_9524004_A/C	A	C	.	.	CSQ=C|downstream_gene_variant|MODIFIER||TC014863|Transcript|TC014863_001.|protein_coding|||||||||||248|-1||||||,C|upstream_gene_variant|MODIFIER||TC034748|Transcript|TC034748_001.|protein_coding|||||||||||3523|-1||||||,C|upstream_gene_variant|MODIFIER||TC034748|Transcript|TC034748_002.|protein_coding|||||||||||3523|-1||||||
1	546931	0.05472931	0.04370398	0.652	22.68303546	founder	CM000281.3	9717922	9717922	T/G	0.882949309	5	CM000281.3	9717922	CM000281.3_9717922_T/G	T	G	.	.	CSQ=G|downstream_gene_variant|MODIFIER||TC015859|Transcript|TC015859_001.|protein_coding|||||||||||1404|1||||||
1	547830	-0.09549063	0.07765984	0.618	22.04560307	founder	CM000281.3	9887967	9887967	T/A	0.349663785	5	CM000281.3	9887967	CM000281.3_9887967_T/A	T	A	.	.	CSQ=A|3_prime_UTR_variant|MODIFIER||TC033478|Transcript|TC033478_001.|protein_coding|2/2||||510|||||||-1||||||
1	547831	-0.09102859	0.07597925	0.608	21.86252707	founder	CM000281.3	9887983	9887983	C/G	0.369721936	5	CM000281.3	9887983	CM000281.3_9887983_C/G	C	G	.	.	CSQ=G|3_prime_UTR_variant|MODIFIER||TC033478|Transcript|TC033478_001.|protein_coding|2/2||||494|||||||-1||||||
1	553227	0.14370544	0.05066527	0.923	30.7434617	founder	CM000282.3	913971	913971	C/T	0.554932735	6	CM000282.3	913971	CM000282.3_913971_C/T	C	T	.	.	CSQ=T|intron_variant|MODIFIER||TC009455|Transcript|TC009455_001.|protein_coding||5/12||||||||||-1||||||
1	553367	-0.16471885	0.03171848	0.998	46.9373574	founder	CM000282.3	941262	941262	G/A	0.47047619	6	CM000282.3	941262	CM000282.3_941262_G/A	G	A	.	.	CSQ=A|upstream_gene_variant|MODIFIER|mir-190|ENSRNA022721998|Transcript|ENSRNA022721998-T1.|pre_miRNA|||||||||||4622|1||RFAM||||,A|intron_variant|MODIFIER||TC033529|Transcript|TC033529_001.|protein_coding||11/17||||||||||1||||||
1	553729	0.09725929	0.02782246	0.992	40.8905688	founder	CM000282.3	1013679	1013679	A/T	0.818181818	6	CM000282.3	1013679	CM000282.3_1013679_A/T	A	T	.	.	CSQ=T|intron_variant|MODIFIER||TC009450|Transcript|TC009450_001.|protein_coding||5/10||||||||||-1||||||,T|upstream_gene_variant|MODIFIER||TC009451|Transcript|TC009451_001.|protein_coding|||||||||||1575|-1||||||
1	553868	0.07402614	0.07197714	0.538	20.61775495	founder	CM000282.3	1032544	1032544	A/G	0.673913043	6	CM000282.3	1032544	CM000282.3_1032544_A/G	A	G	.	.	CSQ=G|5_prime_UTR_variant|MODIFIER||TC009361|Transcript|TC009361_001.|protein_coding|1/20||||123|||||||1||||||,G|downstream_gene_variant|MODIFIER||TC009448|Transcript|TC009448_001.|protein_coding|||||||||||1850|-1||||||,G|upstream_gene_variant|MODIFIER||TC030595|Transcript|TC030595_001.|protein_coding|||||||||||334|-1||||||,G|upstream_gene_variant|MODIFIER||TC030699|Transcript|TC030699_001.|prote…
1	556509	0.07743401	0.05473259	0.699	23.61545875	founder	CM000282.3	1692835	1692835	T/C	0.856328392	6	CM000282.3	1692835	CM000282.3_1692835_T/C	T	C	.	.	CSQ=C|intron_variant|MODIFIER||TC033556|Transcript|TC033556_001.|protein_coding||13/13||||||||||-1||||||
1	557061	0.10144171	0.08900336	0.583	21.41167694	founder	CM000282.3	1785966	1785966	T/C	0.57312253	6	CM000282.3	1785966	CM000282.3_1785966_T/C	T	C	.	.	CSQ=C|downstream_gene_variant|MODIFIER||TC009296|Transcript|TC009296_001.|protein_coding|||||||||||2821|-1||||||,C|downstream_gene_variant|MODIFIER||TC009296|Transcript|TC009296_002.|protein_coding|||||||||||2821|-1||||||,C|intron_variant|MODIFIER||TC009297|Transcript|TC009297_001.|protein_coding||3/3||||||||||-1||||||,C|upstream_gene_variant|MODIFIER||TC009298|Transcript|TC009298_001.|protein_co…
1	558229	0.07197707	0.05797343	0.631	22.28638188	founder	CM000282.3	2017503	2017503	G/A	0.491511722	6	CM000282.3	2017503	CM000282.3_2017503_G/A	G	A	.	.	CSQ=A|intron_variant|MODIFIER||TC009275|Transcript|TC009275_001.|protein_coding||6/6||||||||||-1||||||,A|intron_variant|MODIFIER||TC009275|Transcript|TC009275_002.|protein_coding||7/8||||||||||-1||||||
1	560563	-0.07230908	0.06649664	0.569	21.16270191	founder	CM000282.3	2531647	2531647	A/G	0.422131148	6	CM000282.3	2531647	CM000282.3_2531647_A/G	A	G	.	.	CSQ=G|upstream_gene_variant|MODIFIER||TC009246|Transcript|TC009246_001.|protein_coding|||||||||||3387|-1||||||
1	570019	-0.08290393	0.06307769	0.661	22.85636956	founder	CM000282.3	4662228	4662228	T/A	0.664026403	6	CM000282.3	4662228	CM000282.3_4662228_T/A	T	A	.	.	CSQ=A|downstream_gene_variant|MODIFIER||TC009130|Transcript|TC009130_001.|protein_coding|||||||||||4144|-1||||||,A|upstream_gene_variant|MODIFIER||TC033631|Transcript|TC033631_001.|protein_coding|||||||||||2621|-1||||||,A|upstream_gene_variant|MODIFIER||TC033632|Transcript|TC033632_001.|protein_coding|||||||||||921|-1||||||,A|synonymous_variant|LOW||TC033633|Transcript|TC033633_001.|protein_codin…
1	570242	0.1118136	0.04975584	0.891	29.08086401	founder	CM000282.3	4706763	4706763	T/C	0.652406417	6	CM000282.3	4706763	CM000282.3_4706763_T/C	T	C	.	.	CSQ=C|downstream_gene_variant|MODIFIER||TC009706|Transcript|TC009706_001.|protein_coding|||||||||||3710|1||||||,C|intron_variant|MODIFIER||TC009707|Transcript|TC009707_001.|protein_coding||2/9||||||||||1||||||,C|upstream_gene_variant|MODIFIER||TC033636|Transcript|TC033636_001.|protein_coding|||||||||||786|-1||||||,C|downstream_gene_variant|MODIFIER||TC033637|Transcript|TC033637_001.|protein_codin…
1	571803	0.10084096	0.07672765	0.662	22.87576484	founder	CM000282.3	5069039	5069039	G/A	0.424145299	6	CM000282.3	5069039	CM000282.3_5069039_G/A	G	A	.	.	CSQ=A|intron_variant|MODIFIER||TC033655|Transcript|TC033655_001.|protein_coding||1/2||||||||||-1||||||
1	572952	-0.06123598	0.06359683	0.52	20.30397301	founder	CM000282.3	5275093	5275093	C/G	0.637788018	6	CM000282.3	5275093	CM000282.3_5275093_C/G	C	G	.	.	CSQ=G|intergenic_variant|MODIFIER|||||||||||||||||||||||
1	572955	-0.06267155	0.06310084	0.519	20.28657476	founder	CM000282.3	5275740	5275740	G/T	0.708291708	6	CM000282.3	5275740	CM000282.3_5275740_G/T	G	T	.	.	CSQ=T|intergenic_variant|MODIFIER|||||||||||||||||||||||
1	573172	-0.12101784	0.04281777	0.928	31.05850674	founder	CM000282.3	5305886	5305886	C/T	0.522346369	6	CM000282.3	5305886	CM000282.3_5305886_C/T	C	T	.	.	CSQ=T|intergenic_variant|MODIFIER|||||||||||||||||||||||
1	573664	0.0697167	0.06556693	0.553	20.88052803	founder	CM000282.3	5351826	5351826	T/C	0.633726201	6	CM000282.3	5351826	CM000282.3_5351826_T/C	T	C	.	.	CSQ=C|intron_variant|MODIFIER||TC010585|Transcript|TC010585_001.|protein_coding||1/1||||||||||1||||||
1	574196	-0.05207678	0.04875457	0.56	21.00370545	founder	CM000282.3	5868450	5868450	C/A	0.734199134	6	CM000282.3	5868450	CM000282.3_5868450_C/A	C	A	.	.	CSQ=A|downstream_gene_variant|MODIFIER||TC014538|Transcript|TC014538_001.|protein_coding|||||||||||90|-1||||||,A|upstream_gene_variant|MODIFIER||TC014539|Transcript|TC014539_001.|protein_coding|||||||||||1008|-1||||||
1	577190	0.08522541	0.08911146	0.503	20.00846791	founder	CM000282.3	6231542	6231542	G/C	0.730116175	6	CM000282.3	6231542	CM000282.3_6231542_G/C	G	C	.	.	CSQ=C|intergenic_variant|MODIFIER|||||||||||||||||||||||
1	579387	0.08844016	0.05262002	0.786	25.60643967	founder	CM000282.3	6529630	6529630	T/C	0.827738516	6	CM000282.3	6529630	CM000282.3_6529630_T/C	T	C	.	.	CSQ=C|intron_variant|MODIFIER||TC013301|Transcript|TC013301_001.|protein_coding||3/14||||||||||1||||||,C|upstream_gene_variant|MODIFIER||TC014506|Transcript|TC014506_001.|protein_coding|||||||||||1790|-1||||||
1	579788	-0.05415363	0.05493368	0.516	20.23439535	founder	CM000282.3	6601583	6601583	G/A	0.716796875	6	CM000282.3	6601583	CM000282.3_6601583_G/A	G	A	.	.	CSQ=A|upstream_gene_variant|MODIFIER||TC009089|Transcript|TC009089_001.|protein_coding|||||||||||2933|-1||||||,A|downstream_gene_variant|MODIFIER||TC009734|Transcript|TC009734_001.|protein_coding|||||||||||1608|1||||||,A|intron_variant|MODIFIER||TC033668|Transcript|TC033668_001.|protein_coding||3/8||||||||||1||||||
1	581537	0.1060416	0.02257138	0.999	52.96447989	founder	CM000282.3	6807007	6807007	A/C	0.819644369	6	CM000282.3	6807007	CM000282.3_6807007_A/C	A	C	.	.	CSQ=C|intron_variant|MODIFIER||TC016380|Transcript|TC016380_001.|protein_coding||14/22||||||||||-1||||||,C|intron_variant|MODIFIER||TC016380|Transcript|TC016380_002.|protein_coding||5/13||||||||||-1||||||,C|downstream_gene_variant|MODIFIER||TC016380|Transcript|TC016380_003.|protein_coding|||||||||||2628|-1||||||,C|upstream_gene_variant|MODIFIER||TC016381|Transcript|TC016381_001.|protein_coding|||…
1	581674	0.09955741	0.0484611	0.839	27.12571279	founder	CM000282.3	6818451	6818451	T/C	0.823199252	6	CM000282.3	6818451	CM000282.3_6818451_T/C	T	C	.	.	CSQ=C|upstream_gene_variant|MODIFIER||TC016342|Transcript|TC016342_001.|protein_coding|||||||||||90|1||||||,C|upstream_gene_variant|MODIFIER||TC016343|Transcript|TC016343_001.|protein_coding|||||||||||3992|1||||||,C|upstream_gene_variant|MODIFIER||TC016344|Transcript|TC016344_001.|protein_coding|||||||||||3990|1||||||,C|upstream_gene_variant|MODIFIER||TC016380|Transcript|TC016380_001.|protein_cod…
1	581802	-0.07984387	0.0665157	0.623	22.13781891	founder	CM000282.3	6832453	6832453	C/T	0.756732496	6	CM000282.3	6832453	CM000282.3_6832453_C/T	C	T	.	.	CSQ=T|downstream_gene_variant|MODIFIER||TC016345|Transcript|TC016345_001.|protein_coding|||||||||||4191|1||||||,T|downstream_gene_variant|MODIFIER||TC016346|Transcript|TC016346_001.|protein_coding|||||||||||1233|1||||||,T|downstream_gene_variant|MODIFIER||TC016347|Transcript|TC016347_001.|protein_coding|||||||||||267|1||||||,T|upstream_gene_variant|MODIFIER||TC016348|Transcript|TC016348_001.|prot…
1	581804	0.1189304	0.03236702	0.982	37.32474177	founder	CM000282.3	6832458	6832458	C/T	0.341983318	6	CM000282.3	6832458	CM000282.3_6832458_C/T	C	T	.	.	CSQ=T|downstream_gene_variant|MODIFIER||TC016345|Transcript|TC016345_001.|protein_coding|||||||||||4196|1||||||,T|downstream_gene_variant|MODIFIER||TC016346|Transcript|TC016346_001.|protein_coding|||||||||||1238|1||||||,T|downstream_gene_variant|MODIFIER||TC016347|Transcript|TC016347_001.|protein_coding|||||||||||272|1||||||,T|upstream_gene_variant|MODIFIER||TC016348|Transcript|TC016348_001.|prot…
1	581805	0.16268819	0.02934791	1	52.96447989	founder	CM000282.3	6832491	6832491	C/T	0.357865685	6	CM000282.3	6832491	CM000282.3_6832491_C/T	C	T	.	.	CSQ=T|downstream_gene_variant|MODIFIER||TC016345|Transcript|TC016345_001.|protein_coding|||||||||||4229|1||||||,T|downstream_gene_variant|MODIFIER||TC016346|Transcript|TC016346_001.|protein_coding|||||||||||1271|1||||||,T|downstream_gene_variant|MODIFIER||TC016347|Transcript|TC016347_001.|protein_coding|||||||||||305|1||||||,T|upstream_gene_variant|MODIFIER||TC016348|Transcript|TC016348_001.|prot…
1	581806	0.13015496	0.02918785	1	52.96447989	founder	CM000282.3	6832525	6832525	G/A	0.285106383	6	CM000282.3	6832525	CM000282.3_6832525_G/A	G	A	.	.	CSQ=A|downstream_gene_variant|MODIFIER||TC016345|Transcript|TC016345_001.|protein_coding|||||||||||4263|1||||||,A|downstream_gene_variant|MODIFIER||TC016346|Transcript|TC016346_001.|protein_coding|||||||||||1305|1||||||,A|downstream_gene_variant|MODIFIER||TC016347|Transcript|TC016347_001.|protein_coding|||||||||||339|1||||||,A|upstream_gene_variant|MODIFIER||TC016348|Transcript|TC016348_001.|prot…
1	581807	-0.0728908	0.07399929	0.518	20.26917916	founder	CM000282.3	6832632	6832632	C/T	0.818336163	6	CM000282.3	6832632	CM000282.3_6832632_C/T	C	T	.	.	CSQ=T|downstream_gene_variant|MODIFIER||TC016345|Transcript|TC016345_001.|protein_coding|||||||||||4370|1||||||,T|downstream_gene_variant|MODIFIER||TC016346|Transcript|TC016346_001.|protein_coding|||||||||||1412|1||||||,T|downstream_gene_variant|MODIFIER||TC016347|Transcript|TC016347_001.|protein_coding|||||||||||446|1||||||,T|upstream_gene_variant|MODIFIER||TC016348|Transcript|TC016348_001.|prot…
1	582023	0.06540609	0.04299616	0.725	24.16640507	founder	CM000282.3	6853592	6853592	A/C	0.947766843	6	CM000282.3	6853592	CM000282.3_6853592_A/C	A	C	.	.	CSQ=C|downstream_gene_variant|MODIFIER||TC016351|Transcript|TC016351_001.|protein_coding|||||||||||4983|1||||||,C|downstream_gene_variant|MODIFIER||TC016352|Transcript|TC016352_001.|protein_coding|||||||||||3455|1||||||,C|downstream_gene_variant|MODIFIER||TC016352|Transcript|TC016352_002.|protein_coding|||||||||||3455|1||||||,C|intron_variant|MODIFIER||TC033672|Transcript|TC033672_001.|protein_co…
1	583804	0.09987568	0.04754032	0.846	27.35484837	founder	CM000282.3	7179453	7179453	G/A	0.296545106	6	CM000282.3	7179453	CM000282.3_7179453_G/A	G	A	.	.	CSQ=A|intron_variant|MODIFIER||TC009743|Transcript|TC009743_001.|protein_coding||3/11||||||||||1||||||,A|intron_variant|MODIFIER||TC009743|Transcript|TC009743_002.|protein_coding||3/12||||||||||1||||||,A|intron_variant|MODIFIER||TC009743|Transcript|TC009743_003.|protein_coding||3/12||||||||||1||||||
1	584599	0.08897183	0.05915901	0.728	24.2319767	founder	CM000282.3	7335036	7335036	G/A	0.420054201	6	CM000282.3	7335036	CM000282.3_7335036_G/A	G	A	.	.	CSQ=A|downstream_gene_variant|MODIFIER||TC009751|Transcript|TC009751_001.|protein_coding|||||||||||3059|1||||||,A|intron_variant|MODIFIER||TC033680|Transcript|TC033680_003.|protein_coding||2/26||||||||||-1||||||,A|intron_variant|MODIFIER||TC033680|Transcript|TC033680_005.|protein_coding||2/2||||||||||-1||||||
1	584621	-0.06902421	0.06465555	0.559	20.98608413	founder	CM000282.3	7338288	7338288	A/G	0.514851485	6	CM000282.3	7338288	CM000282.3_7338288_A/G	A	G	.	.	CSQ=G|intron_variant|MODIFIER||TC033680|Transcript|TC033680_003.|protein_coding||1/26||||||||||-1||||||,G|intron_variant|MODIFIER||TC033680|Transcript|TC033680_005.|protein_coding||1/2||||||||||-1||||||
1	585792	-0.06992815	0.04273163	0.769	25.17949555	founder	CM000282.3	7555014	7555014	G/A	0.822064057	6	CM000282.3	7555014	CM000282.3_7555014_G/A	G	A	.	.	CSQ=A|intergenic_variant|MODIFIER|||||||||||||||||||||||
1	586219	-0.11233697	0.09230235	0.651	22.66390756	founder	CM000282.3	7626742	7626742	T/C	0.506984388	6	CM000282.3	7626742	CM000282.3_7626742_T/C	T	C	.	.	CSQ=C|intron_variant|MODIFIER||TC009058|Transcript|TC009058_001.|protein_coding||3/13||||||||||-1||||||
1	588108	0.02385585	0.01850895	0.64	22.45512668	founder	CM000282.3	7996717	7996717	G/T	0.978096677	6	CM000282.3	7996717	CM000282.3_7996717_G/T	G	T	.	.	CSQ=T|intron_variant|MODIFIER||TC009772|Transcript|TC009772_001.|protein_coding||1/6||||||||||1||||||
1	588119	0.12471335	0.03677571	0.954	33.12425738	founder	CM000282.3	7997033	7997033	G/C	0.253424658	6	CM000282.3	7997033	CM000282.3_7997033_G/C	G	C	.	.	CSQ=C|intron_variant|MODIFIER||TC009772|Transcript|TC009772_001.|protein_coding||1/6||||||||||1||||||
1	589193	0.09700146	0.05500957	0.794	25.81588477	founder	CM000282.3	8117523	8117523	C/T	0.22283105	6	CM000282.3	8117523	CM000282.3_8117523_C/T	C	T	.	.	CSQ=T|downstream_gene_variant|MODIFIER||TC009047|Transcript|TC009047_001.|protein_coding|||||||||||2375|-1||||||,T|downstream_gene_variant|MODIFIER||TC009783|Transcript|TC009783_001.|protein_coding|||||||||||515|1||||||,T|upstream_gene_variant|MODIFIER||TC009784|Transcript|TC009784_001.|protein_coding|||||||||||529|1||||||
1	589815	-0.12092559	0.02910992	0.986	38.43384074	founder	CM000282.3	8193814	8193814	C/T	0.813578826	6	CM000282.3	8193814	CM000282.3_8193814_C/T	C	T	.	.	CSQ=T|upstream_gene_variant|MODIFIER||TC009793|Transcript|TC009793_001.|protein_coding|||||||||||3576|1||||||,T|intron_variant|MODIFIER||TC031200|Transcript|TC031200_001.|protein_coding||3/5||||||||||1||||||
1	590018	-0.131336	0.02608747	0.993	41.47486403	founder	CM000282.3	8223627	8223627	C/T	0.217312894	6	CM000282.3	8223627	CM000282.3_8223627_C/T	C	T	.	.	CSQ=T|downstream_gene_variant|MODIFIER||TC009038|Transcript|TC009038_001.|protein_coding|||||||||||954|-1||||||,T|intron_variant|MODIFIER||TC009796|Transcript|TC009796_001.|protein_coding||1/3||||||||||1||||||,T|upstream_gene_variant|MODIFIER||TC033692|Transcript|TC033692_001.|protein_coding|||||||||||4299|-1||||||,T|upstream_gene_variant|MODIFIER||TC033693|Transcript|TC033693_001.|protein_coding…
1	590278	-0.09219742	0.06045549	0.729	24.25393432	founder	CM000282.3	8264198	8264198	A/G	0.733261339	6	CM000282.3	8264198	CM000282.3_8264198_A/G	A	G	.	.	CSQ=G|intron_variant|MODIFIER||TC009801|Transcript|TC009801_001.|protein_coding||1/19||||||||||1||||||,G|intron_variant|MODIFIER||TC009801|Transcript|TC009801_002.|protein_coding||1/20||||||||||1||||||
1	592849	-0.09213771	0.08544532	0.558	20.96847124	founder	CM000282.3	8592884	8592884	C/A	0.328867235	6	CM000282.3	8592884	CM000282.3_8592884_C/A	C	A	.	.	CSQ=A|intron_variant|MODIFIER||TC009818|Transcript|TC009818_001.|protein_coding||1/5||||||||||1||||||
1	595240	-0.07785205	0.06353866	0.632	22.30504454	founder	CM000282.3	8992508	8992508	G/A	0.540474244	6	CM000282.3	8992508	CM000282.3_8992508_G/A	G	A	.	.	CSQ=A|intron_variant|MODIFIER||TC009846|Transcript|TC009846_001.|protein_coding||9/9||||||||||1||||||
1	595864	-0.05217949	0.04544022	0.604	21.78976947	founder	CM000282.3	9039128	9039128	G/A	0.942496494	6	CM000282.3	9039128	CM000282.3_9039128_G/A	G	A	.	.	CSQ=A|upstream_gene_variant|MODIFIER||TC008996|Transcript|TC008996_001.|protein_coding|||||||||||1399|-1||||||,A|upstream_gene_variant|MODIFIER||TC009847|Transcript|TC009847_001.|protein_coding|||||||||||1303|1||||||,A|upstream_gene_variant|MODIFIER||TC009848|Transcript|TC009848_001.|protein_coding|||||||||||3173|1||||||
1	597931	-0.06375549	0.05301592	0.624	22.15631939	founder	CM000282.3	9281026	9281026	C/G	0.859893048	6	CM000282.3	9281026	CM000282.3_9281026_C/G	C	G	.	.	CSQ=G|upstream_gene_variant|MODIFIER||TC008984|Transcript|TC008984_001.|protein_coding|||||||||||4|-1||||||,G|upstream_gene_variant|MODIFIER||TC008985|Transcript|TC008985_002.|protein_coding|||||||||||4824|-1||||||
1	600576	0.08091224	0.05542486	0.712	23.887227	founder	CM000282.3	9743201	9743201	T/C	0.811383929	6	CM000282.3	9743201	CM000282.3_9743201_T/C	T	C	.	.	CSQ=C|downstream_gene_variant|MODIFIER||TC010050|Transcript|TC010050_001.|protein_coding|||||||||||1294|-1||||||,C|upstream_gene_variant|MODIFIER||TC033822|Transcript|TC033822_001.|protein_coding|||||||||||840|-1||||||
1	600577	0.11494217	0.03311453	0.964	34.23409728	founder	CM000282.3	9743202	9743202	G/C	0.81270903	6	CM000282.3	9743202	CM000282.3_9743202_G/C	G	C	.	.	CSQ=C|downstream_gene_variant|MODIFIER||TC010050|Transcript|TC010050_001.|protein_coding|||||||||||1293|-1||||||,C|upstream_gene_variant|MODIFIER||TC033822|Transcript|TC033822_001.|protein_coding|||||||||||841|-1||||||
1	601852	-0.0559092	0.05716913	0.514	20.19962044	founder	CM000282.3	9898137	9898137	G/C	0.212060302	6	CM000282.3	9898137	CM000282.3_9898137_G/C	G	C	.	.	CSQ=C|upstream_gene_variant|MODIFIER||TC008788|Transcript|TC008788_001.|protein_coding|||||||||||1770|1||||||,C|downstream_gene_variant|MODIFIER||TC010041|Transcript|TC010041_001.|protein_coding|||||||||||3044|-1||||||,C|upstream_gene_variant|MODIFIER||TC030198|Transcript|TC030198_001.|protein_coding|||||||||||387|-1||||||,C|upstream_gene_variant|MODIFIER||TC030199|Transcript|TC030199_001.|protei…
1	601899	0.11631833	0.0312998	0.982	37.32474177	founder	CM000282.3	9900578	9900578	T/C	0.783712785	6	CM000282.3	9900578	CM000282.3_9900578_T/C	T	C	.	.	CSQ=C|synonymous_variant|LOW||TC008788|Transcript|TC008788_001.|protein_coding|2/2||||482|405|135|I|atT/atC|||1||||||,C|upstream_gene_variant|MODIFIER||TC008789|Transcript|TC008789_001.|protein_coding|||||||||||2739|1||||||,C|upstream_gene_variant|MODIFIER||TC008790|Transcript|TC008790_001.|protein_coding|||||||||||4439|1||||||,C|downstream_gene_variant|MODIFIER||TC010041|Transcript|TC010041_001.…
1	604878	0.06403262	0.06228102	0.537	20.60028489	founder	CM000282.3	10328116	10328116	G/A	0.644975288	6	CM000282.3	10328116	CM000282.3_10328116_G/A	G	A	.	.	CSQ=A|intron_variant|MODIFIER||TC033798|Transcript|TC033798_001.|protein_coding||6/7||||||||||1||||||
1	608966	0.08735851	0.05909242	0.718	24.01510531	founder	CM000282.3	11107912	11107912	T/A	0.291437549	6	CM000282.3	11107912	CM000282.3_11107912_T/A	T	A	.	.	CSQ=A|downstream_gene_variant|MODIFIER||TC008866|Transcript|TC008866_001.|protein_coding|||||||||||492|1||||||,A|upstream_gene_variant|MODIFIER||TC008867|Transcript|TC008867_001.|protein_coding|||||||||||4862|1||||||,A|intron_variant|MODIFIER||TC033774|Transcript|TC033774_001.|protein_coding||1/1||||||||||1||||||
1	610090	0.06569621	0.05766113	0.6	21.71726454	founder	CM000282.3	11314719	11314719	G/A	0.263598326	6	CM000282.3	11314719	CM000282.3_11314719_G/A	G	A	.	.	CSQ=A|synonymous_variant|LOW||TC033768|Transcript|TC033768_001.|protein_coding|8/12||||1661|1647|549|N|aaC/aaT|||-1||||||
1	611444	0.08679149	0.05098223	0.774	25.30267716	founder	CM000282.3	11525156	11525156	T/A	0.152866242	6	CM000282.3	11525156	CM000282.3_11525156_T/A	T	A	.	.	CSQ=A|intron_variant|MODIFIER||TC008904|Transcript|TC008904_001.|protein_coding||7/8||||||||||1||||||,A|upstream_gene_variant|MODIFIER||TC008905|Transcript|TC008905_001.|protein_coding|||||||||||4205|1||||||,A|downstream_gene_variant|MODIFIER||TC009939|Transcript|TC009939_001.|protein_coding|||||||||||1515|-1||||||,A|upstream_gene_variant|MODIFIER||TC009940|Transcript|TC009940_001.|protein_coding…
1	614632	0.0388004	0.01998338	0.813	26.33884134	founder	CM000282.3	11968750	11968750	C/T	0.962025316	6	CM000282.3	11968750	CM000282.3_11968750_C/T	C	T	.	.	CSQ=T|downstream_gene_variant|MODIFIER||TC008924|Transcript|TC008924_001.|protein_coding|||||||||||3121|1||||||,T|downstream_gene_variant|MODIFIER||TC008925|Transcript|TC008925_001.|protein_coding|||||||||||206|1||||||,T|upstream_gene_variant|MODIFIER||TC009913|Transcript|TC009913_001.|protein_coding|||||||||||1586|-1||||||
1	614633	0.06484726	0.04574181	0.712	23.887227	founder	CM000282.3	11968810	11968810	A/G	0.784883721	6	CM000282.3	11968810	CM000282.3_11968810_A/G	A	G	.	.	CSQ=G|downstream_gene_variant|MODIFIER||TC008924|Transcript|TC008924_001.|protein_coding|||||||||||3181|1||||||,G|downstream_gene_variant|MODIFIER||TC008925|Transcript|TC008925_001.|protein_coding|||||||||||266|1||||||,G|upstream_gene_variant|MODIFIER||TC009913|Transcript|TC009913_001.|protein_coding|||||||||||1646|-1||||||
1	616184	0.15483985	0.03407801	0.998	46.9373574	founder	CM000282.3	12127807	12127807	T/G	0.616326531	6	CM000282.3	12127807	CM000282.3_12127807_T/G	T	G	.	.	CSQ=G|upstream_gene_variant|MODIFIER||TC008933|Transcript|TC008933_001.|protein_coding|||||||||||2502|1||||||
1	616185	-0.07278371	0.06283092	0.618	22.04560307	founder	CM000282.3	12127821	12127821	G/A	0.617221418	6	CM000282.3	12127821	CM000282.3_12127821_G/A	G	A	.	.	CSQ=A|upstream_gene_variant|MODIFIER||TC008933|Transcript|TC008933_001.|protein_coding|||||||||||2488|1||||||
1	618562	0.06363562	0.04520046	0.693	23.49230054	founder	CM000282.3	12522963	12522963	T/C	0.913207547	6	CM000282.3	12522963	CM000282.3_12522963_T/C	T	C	.	.	CSQ=C|downstream_gene_variant|MODIFIER||TC008949|Transcript|TC008949_001.|protein_coding|||||||||||1318|1||||||,C|upstream_gene_variant|MODIFIER||TC008950|Transcript|TC008950_001.|protein_coding|||||||||||2145|1||||||
1	618581	0.09410189	0.07930537	0.61	21.89900423	founder	CM000282.3	12524815	12524815	T/C	0.512417219	6	CM000282.3	12524815	CM000282.3_12524815_T/C	T	C	.	.	CSQ=C|downstream_gene_variant|MODIFIER||TC008949|Transcript|TC008949_001.|protein_coding|||||||||||3170|1||||||,C|upstream_gene_variant|MODIFIER||TC008950|Transcript|TC008950_001.|protein_coding|||||||||||293|1||||||,C|upstream_gene_variant|MODIFIER||TC033741|Transcript|TC033741_001.|protein_coding|||||||||||3368|1||||||
1	618981	-0.07202545	0.04512157	0.745	24.61251287	founder	CM000282.3	12560739	12560739	G/A	0.909620991	6	CM000282.3	12560739	CM000282.3_12560739_G/A	G	A	.	.	CSQ=A|upstream_gene_variant|MODIFIER|tRNA-Phe|ENSRNA022737016|Transcript|ENSRNA022737016-T1.|tRNA|||||||||||15|-1||TRNASCAN_SE||||,A|downstream_gene_variant|MODIFIER||TC009898|Transcript|TC009898_001.|protein_coding|||||||||||1596|-1||||||
1	619028	-0.06534193	0.06801436	0.506	20.06058763	founder	CM000282.3	12567353	12567353	C/T	0.559216385	6	CM000282.3	12567353	CM000282.3_12567353_C/T	C	T	.	.	CSQ=T|upstream_gene_variant|MODIFIER||TC009898|Transcript|TC009898_001.|protein_coding|||||||||||4740|-1||||||
1	619029	-0.09943349	0.06519964	0.732	24.32011482	founder	CM000282.3	12567364	12567364	C/T	0.546700943	6	CM000282.3	12567364	CM000282.3_12567364_C/T	C	T	.	.	CSQ=T|upstream_gene_variant|MODIFIER||TC009898|Transcript|TC009898_001.|protein_coding|||||||||||4751|-1||||||
1	619432	-0.12122749	0.04195926	0.935	31.53533449	founder	CM000282.3	12623840	12623840	T/A	0.748667851	6	CM000282.3	12623840	CM000282.3_12623840_T/A	T	A	.	.	CSQ=A|downstream_gene_variant|MODIFIER||TC008954|Transcript|TC008954_001.|protein_coding|||||||||||2479|1||||||,A|intron_variant|MODIFIER||TC008954|Transcript|TC008954_002.|protein_coding||6/8||||||||||1||||||,A|upstream_gene_variant|MODIFIER||TC008954|Transcript|TC008954_003.|protein_coding|||||||||||263|1||||||,A|downstream_gene_variant|MODIFIER||TC009894|Transcript|TC009894_001.|protein_coding…
1	619433	0.05354887	0.05201239	0.561	21.02133536	founder	CM000282.3	12623859	12623859	T/G	0.800173762	6	CM000282.3	12623859	CM000282.3_12623859_T/G	T	G	.	.	CSQ=G|downstream_gene_variant|MODIFIER||TC008954|Transcript|TC008954_001.|protein_coding|||||||||||2498|1||||||,G|intron_variant|MODIFIER||TC008954|Transcript|TC008954_002.|protein_coding||6/8||||||||||1||||||,G|upstream_gene_variant|MODIFIER||TC008954|Transcript|TC008954_003.|protein_coding|||||||||||244|1||||||,G|downstream_gene_variant|MODIFIER||TC009894|Transcript|TC009894_001.|protein_coding…
1	622133	-0.10843243	0.03251988	0.963	34.11059758	founder	CM000282.3	13078744	13078744	G/T	0.814665592	6	CM000282.3	13078744	CM000282.3_13078744_G/T	G	T	.	.	CSQ=T|intron_variant|MODIFIER||TC033723|Transcript|TC033723_001.|protein_coding||2/3||||||||||1||||||
1	624417	-0.06000858	0.0572844	0.544	20.72269252	founder	CM000282.3	13495360	13495360	T/C	0.695132365	6	CM000282.3	13495360	CM000282.3_13495360_T/C	T	C	.	.	CSQ=C|upstream_gene_variant|MODIFIER||TC008637|Transcript|TC008637_001.|protein_coding|||||||||||1223|1||||||,C|upstream_gene_variant|MODIFIER||TC010176|Transcript|TC010176_001.|protein_coding|||||||||||519|-1||||||,C|upstream_gene_variant|MODIFIER||TC010177|Transcript|TC010177_001.|protein_coding|||||||||||2319|-1||||||
1	630057	0.0812449	0.0748566	0.567	21.12730357	founder	CM000282.3	14482499	14482499	T/C	0.45508982	6	CM000282.3	14482499	CM000282.3_14482499_T/C	T	C	.	.	CSQ=C|intron_variant|MODIFIER||TC008708|Transcript|TC008708_001.|protein_coding||2/3||||||||||1||||||,C|upstream_gene_variant|MODIFIER||TC010118|Transcript|TC010118_001.|protein_coding|||||||||||4709|-1||||||
1	632098	0.07246305	0.06082899	0.607	21.84431335	founder	CM000282.3	14734708	14734708	A/G	0.318755257	6	CM000282.3	14734708	CM000282.3_14734708_A/G	A	G	.	.	CSQ=G|intergenic_variant|MODIFIER|||||||||||||||||||||||
1	635951	-0.09113757	0.04732408	0.865	28.02317534	founder	CM000282.3	15305262	15305262	C/T	0.816109422	6	CM000282.3	15305262	CM000282.3_15305262_C/T	C	T	.	.	CSQ=T|downstream_gene_variant|MODIFIER||TC008735|Transcript|TC008735_001.|protein_coding|||||||||||3791|1||||||,T|upstream_gene_variant|MODIFIER||TC008736|Transcript|TC008736_001.|protein_coding|||||||||||3594|1||||||,T|upstream_gene_variant|MODIFIER||TC033873|Transcript|TC033873_001.|protein_coding|||||||||||127|-1||||||
1	637991	-0.04827127	0.04861834	0.521	20.32137404	founder	CM000282.3	15930426	15930426	G/A	0.821543408	6	CM000282.3	15930426	CM000282.3_15930426_G/A	G	A	.	.	CSQ=A|intron_variant|MODIFIER||TC033883|Transcript|TC033883_001.|protein_coding||5/6||||||||||1||||||
1	640303	-0.12067109	0.04913335	0.902	29.59615656	founder	CM000283.3	4850	4850	T/C	0.441358025	7	CM000283.3	4850	CM000283.3_4850_T/C	T	C	.	.	CSQ=C|3_prime_UTR_variant|MODIFIER||TC015986|Transcript|TC015986_001.|protein_coding|14/14||||4910|||||||-1||||||,C|3_prime_UTR_variant|MODIFIER||TC015986|Transcript|TC015986_002.|protein_coding|13/13||||4869|||||||-1||||||,C|downstream_gene_variant|MODIFIER||TC034817|Transcript|TC034817_001.|protein_coding|||||||||||3160|1||||||
1	641621	0.06525714	0.06012143	0.567	21.12730357	founder	CM000283.3	160295	160295	T/C	0.736933798	7	CM000283.3	160295	CM000283.3_160295_T/C	T	C	.	.	CSQ=C|intron_variant|MODIFIER||TC015979|Transcript|TC015979_001.|protein_coding||1/1||||||||||-1||||||
1	644162	-0.06052529	0.06028345	0.529	20.4606996	founder	CM000283.3	646204	646204	T/C	0.144214162	7	CM000283.3	646204	CM000283.3_646204_T/C	T	C	.	.	CSQ=C|upstream_gene_variant|MODIFIER||TC033919|Transcript|TC033919_001.|protein_coding|||||||||||1085|-1||||||
1	645045	-0.05926063	0.03832322	0.739	24.47639126	founder	CM000283.3	872815	872815	A/C	0.099620493	7	CM000283.3	872815	CM000283.3_872815_A/C	A	C	.	.	CSQ=C|upstream_gene_variant|MODIFIER||TC033926|Transcript|TC033926_001.|protein_coding|||||||||||300|1||||||,C|upstream_gene_variant|MODIFIER||TC033926|Transcript|TC033926_002.|protein_coding|||||||||||300|1||||||
1	646977	-0.05570951	0.04931451	0.583	21.41167694	founder	CM000283.3	1287107	1287107	G/A	0.892674617	7	CM000283.3	1287107	CM000283.3_1287107_G/A	G	A	.	.	CSQ=A|intergenic_variant|MODIFIER|||||||||||||||||||||||
1	648393	0.11751864	0.05388041	0.843	27.25563117	founder	CM000283.3	1804462	1804462	T/C	0.462209302	7	CM000283.3	1804462	CM000283.3_1804462_T/C	T	C	.	.	CSQ=C|intron_variant|MODIFIER||TC005088|Transcript|TC005088_001.|protein_coding||1/8||||||||||-1||||||,C|intron_variant|MODIFIER||TC005088|Transcript|TC005088_002.|protein_coding||1/7||||||||||-1||||||
1	649746	0.07423123	0.07209266	0.534	20.54790535	founder	CM000283.3	2142869	2142869	A/G	0.520689655	7	CM000283.3	2142869	CM000283.3_2142869_A/G	A	G	.	.	CSQ=G|upstream_gene_variant|MODIFIER||TC006064|Transcript|TC006064_001.|protein_coding|||||||||||4815|-1||||||,G|intron_variant|MODIFIER||TC033943|Transcript|TC033943_001.|protein_coding||2/2||||||||||1||||||
1	650148	-0.13390296	0.03687938	0.966	34.49133404	founder	CM000283.3	2200392	2200392	A/G	0.66367713	7	CM000283.3	2200392	CM000283.3_2200392_A/G	A	G	.	.	CSQ=G|intron_variant|MODIFIER||TC006063|Transcript|TC006063_001.|protein_coding||2/14||||||||||-1||||||
1	651312	0.09208017	0.03592625	0.914	30.22082939	founder	CM000283.3	2339043	2339043	T/C	0.893122677	7	CM000283.3	2339043	CM000283.3_2339043_T/C	T	C	.	.	CSQ=C|downstream_gene_variant|MODIFIER||TC006061|Transcript|TC006061_001.|protein_coding|||||||||||3009|-1||||||,C|downstream_gene_variant|MODIFIER||TC006091|Transcript|TC006091_001.|protein_coding|||||||||||4017|1||||||,C|upstream_gene_variant|MODIFIER||TC033948|Transcript|TC033948_001.|protein_coding|||||||||||2468|-1||||||,C|downstream_gene_variant|MODIFIER||TC033949|Transcript|TC033949_001.|p…
1	653042	-0.07082384	0.06217775	0.598	21.68110326	founder	CM000283.3	2588679	2588679	C/T	0.7248394	7	CM000283.3	2588679	CM000283.3_2588679_C/T	C	T	.	.	CSQ=T|downstream_gene_variant|MODIFIER||TC006112|Transcript|TC006112_001.|protein_coding|||||||||||1473|1||||||,T|intron_variant|MODIFIER||TC006113|Transcript|TC006113_001.|protein_coding||2/6||||||||||1||||||,T|downstream_gene_variant|MODIFIER||TC034818|Transcript|TC034818_001.|protein_coding|||||||||||4240|-1||||||
1	653316	0.05801218	0.04152724	0.69	23.43122592	founder	CM000283.3	2625177	2625177	A/G	0.855151046	7	CM000283.3	2625177	CM000283.3_2625177_A/G	A	G	.	.	CSQ=G|intron_variant|MODIFIER||TC006034|Transcript|TC006034_001.|protein_coding||5/6||||||||||-1||||||,G|downstream_gene_variant|MODIFIER||TC033955|Transcript|TC033955_001.|protein_coding|||||||||||3189|1||||||,G|upstream_gene_variant|MODIFIER||TC033956|Transcript|TC033956_001.|protein_coding|||||||||||4357|1||||||
1	658418	-0.12587617	0.02460974	0.998	46.9373574	founder	CM000283.3	3307168	3307168	C/T	0.771671827	7	CM000283.3	3307168	CM000283.3_3307168_C/T	C	T	.	.	CSQ=T|upstream_gene_variant|MODIFIER||TC006012|Transcript|TC006012_001.|protein_coding|||||||||||161|-1||||||
1	658989	-0.04990256	0.04636554	0.556	20.93327016	founder	CM000283.3	3364791	3364791	A/T	0.836298932	7	CM000283.3	3364791	CM000283.3_3364791_A/T	A	T	.	.	CSQ=T|intergenic_variant|MODIFIER|||||||||||||||||||||||
1	661485	0.08187313	0.05164898	0.746	24.63540305	founder	CM000283.3	3577040	3577040	G/A	0.718682892	7	CM000283.3	3577040	CM000283.3_3577040_G/A	G	A	.	.	CSQ=A|intron_variant|MODIFIER||TC033963|Transcript|TC033963_001.|protein_coding||1/8||||||||||-1||||||
1	667429	0.07475001	0.05334264	0.711	23.86606953	founder	CM000283.3	4275155	4275155	G/A	0.184961106	7	CM000283.3	4275155	CM000283.3_4275155_G/A	G	A	.	.	CSQ=A|downstream_gene_variant|MODIFIER||TC006173|Transcript|TC006173_001.|protein_coding|||||||||||888|1||||||,A|intron_variant|MODIFIER||TC006174|Transcript|TC006174_001.|protein_coding||1/5||||||||||1||||||
1	667600	-0.14117988	0.0318987	0.991	40.3746634	founder	CM000283.3	4289893	4289893	A/T	0.591985428	7	CM000283.3	4289893	CM000283.3_4289893_A/T	A	T	.	.	CSQ=T|intron_variant|MODIFIER||TC005976|Transcript|TC005976_001.|protein_coding||1/2||||||||||-1||||||
1	668881	0.06019	0.05008158	0.617	22.02721585	founder	CM000283.3	4447606	4447606	A/G	0.86728176	7	CM000283.3	4447606	CM000283.3_4447606_A/G	A	G	.	.	CSQ=G|intergenic_variant|MODIFIER|||||||||||||||||||||||
1	668882	0.05172564	0.04848903	0.573	21.23361942	founder	CM000283.3	4447639	4447639	A/T	0.865887208	7	CM000283.3	4447639	CM000283.3_4447639_A/T	A	T	.	.	CSQ=T|intergenic_variant|MODIFIER|||||||||||||||||||||||
1	668883	-0.0439403	0.04515701	0.518	20.26917916	founder	CM000283.3	4447645	4447645	G/A	0.858103062	7	CM000283.3	4447645	CM000283.3_4447645_G/A	G	A	.	.	CSQ=A|intergenic_variant|MODIFIER|||||||||||||||||||||||
1	669827	-0.06730208	0.0520184	0.666	22.95362957	founder	CM000283.3	4532659	4532659	T/A	0.859195402	7	CM000283.3	4532659	CM000283.3_4532659_T/A	T	A	.	.	CSQ=A|intergenic_variant|MODIFIER|||||||||||||||||||||||
1	669900	0.11383167	0.04661281	0.89	29.03632516	founder	CM000283.3	4538122	4538122	T/C	0.75	7	CM000283.3	4538122	CM000283.3_4538122_T/C	T	C	.	.	CSQ=C|intergenic_variant|MODIFIER|||||||||||||||||||||||
1	671423	-0.07623458	0.07298546	0.552	20.86296258	founder	CM000283.3	4711924	4711924	T/C	0.378109453	7	CM000283.3	4711924	CM000283.3_4711924_T/C	T	C	.	.	CSQ=C|intron_variant|MODIFIER||TC006187|Transcript|TC006187_001.|protein_coding||3/9||||||||||1||||||,C|intron_variant|MODIFIER||TC006187|Transcript|TC006187_002.|protein_coding||3/9||||||||||1||||||
1	671502	-0.06848035	0.05720215	0.605	21.80793474	founder	CM000283.3	4719969	4719969	A/T	0.799090909	7	CM000283.3	4719969	CM000283.3_4719969_A/T	A	T	.	.	CSQ=T|intron_variant|MODIFIER||TC006187|Transcript|TC006187_001.|protein_coding||6/9||||||||||1||||||,T|intron_variant|MODIFIER||TC006187|Transcript|TC006187_002.|protein_coding||6/9||||||||||1||||||
1	672577	-0.08606487	0.06723028	0.676	23.1503688	founder	CM000283.3	4877670	4877670	G/A	0.723673126	7	CM000283.3	4877670	CM000283.3_4877670_G/A	G	A	.	.	CSQ=A|downstream_gene_variant|MODIFIER||TC005954|Transcript|TC005954_001.|protein_coding|||||||||||3929|-1||||||,A|upstream_gene_variant|MODIFIER||TC005955|Transcript|TC005955_001.|protein_coding|||||||||||421|-1||||||,A|upstream_gene_variant|MODIFIER||TC005956|Transcript|TC005956_001.|protein_coding|||||||||||3891|-1||||||
1	672945	0.09269161	0.05965851	0.729	24.25393432	founder	CM000283.3	4929807	4929807	G/A	0.805857741	7	CM000283.3	4929807	CM000283.3_4929807_G/A	G	A	.	.	CSQ=A|synonymous_variant|LOW||TC006201|Transcript|TC006201_001.|protein_coding|8/10||||2677|2589|863|T|acG/acA|||1||||||
1	673781	-0.11574619	0.02519699	0.996	43.91834542	founder	CM000283.3	5044503	5044503	T/A	0.742451155	7	CM000283.3	5044503	CM000283.3_5044503_T/A	T	A	.	.	CSQ=A|downstream_gene_variant|MODIFIER||TC006206|Transcript|TC006206_001.|protein_coding|||||||||||1992|1||||||,A|upstream_gene_variant|MODIFIER||TC006207|Transcript|TC006207_001.|protein_coding|||||||||||246|1||||||
1	673782	-0.09852083	0.0307079	0.954	33.12425738	founder	CM000283.3	5044508	5044508	T/A	0.744560076	7	CM000283.3	5044508	CM000283.3_5044508_T/A	T	A	.	.	CSQ=A|downstream_gene_variant|MODIFIER||TC006206|Transcript|TC006206_001.|protein_coding|||||||||||1997|1||||||,A|upstream_gene_variant|MODIFIER||TC006207|Transcript|TC006207_001.|protein_coding|||||||||||241|1||||||
1	675927	0.07250995	0.05980336	0.626	22.19337926	founder	CM000283.3	5312221	5312221	T/C	0.713704206	7	CM000283.3	5312221	CM000283.3_5312221_T/C	T	C	.	.	CSQ=C|upstream_gene_variant|MODIFIER||TC033998|Transcript|TC033998_001.|protein_coding|||||||||||2605|1||||||,C|upstream_gene_variant|MODIFIER||TC033998|Transcript|TC033998_002.|protein_coding|||||||||||2605|1||||||
1	678325	-0.07050301	0.06029792	0.608	21.86252707	founder	CM000283.3	5614587	5614587	C/A	0.629598662	7	CM000283.3	5614587	CM000283.3_5614587_C/A	C	A	.	.	CSQ=A|intron_variant|MODIFIER||TC034005|Transcript|TC034005_001.|protein_coding||2/2||||||||||1||||||
1	678326	0.10719692	0.07182602	0.735	24.3867666	founder	CM000283.3	5614621	5614621	A/T	0.611827142	7	CM000283.3	5614621	CM000283.3_5614621_A/T	A	T	.	.	CSQ=T|intron_variant|MODIFIER||TC034005|Transcript|TC034005_001.|protein_coding||2/2||||||||||1||||||
1	678759	-0.07169763	0.04610369	0.739	24.47639126	founder	CM000283.3	5665673	5665673	T/C	0.091796875	7	CM000283.3	5665673	CM000283.3_5665673_T/C	T	C	.	.	CSQ=C|downstream_gene_variant|MODIFIER||TC005912|Transcript|TC005912_001.|protein_coding|||||||||||325|-1||||||,C|intron_variant|MODIFIER||TC034005|Transcript|TC034005_001.|protein_coding||2/2||||||||||1||||||
1	679802	0.11523286	0.02520715	0.997	45.17209098	founder	CM000283.3	5829393	5829393	A/G	0.854898336	7	CM000283.3	5829393	CM000283.3_5829393_A/G	A	G	.	.	CSQ=G|downstream_gene_variant|MODIFIER||TC005900|Transcript|TC005900_001.|protein_coding|||||||||||2925|-1||||||,G|upstream_gene_variant|MODIFIER||TC006251|Transcript|TC006251_001.|protein_coding|||||||||||2661|1||||||,G|upstream_gene_variant|MODIFIER||TC006252|Transcript|TC006252_001.|protein_coding|||||||||||4081|1||||||,G|upstream_gene_variant|MODIFIER||TC030748|Transcript|TC030748_001.|protei…
1	680143	-0.06523073	0.05653613	0.601	21.73536771	founder	CM000283.3	5870982	5870982	C/T	0.830134357	7	CM000283.3	5870982	CM000283.3_5870982_C/T	C	T	.	.	CSQ=T|downstream_gene_variant|MODIFIER||TC006253|Transcript|TC006253_001.|protein_coding|||||||||||4858|1||||||,T|downstream_gene_variant|MODIFIER||TC006253|Transcript|TC006253_002.|protein_coding|||||||||||4858|1||||||,T|downstream_gene_variant|MODIFIER||TC034010|Transcript|TC034010_001.|protein_coding|||||||||||1365|1||||||,T|intron_variant|MODIFIER||TC034011|Transcript|TC034011_001.|protein_co…
1	680341	0.05348562	0.04999526	0.569	21.16270191	founder	CM000283.3	5902693	5902693	A/T	0.923969072	7	CM000283.3	5902693	CM000283.3_5902693_A/T	A	T	.	.	CSQ=T|intron_variant|MODIFIER||TC005895|Transcript|TC005895_001.|protein_coding||4/4||||||||||-1||||||
1	686604	0.13800837	0.04364567	0.95	32.74388796	founder	CM000283.3	6924549	6924549	T/G	0.4976	7	CM000283.3	6924549	CM000283.3_6924549_T/G	T	G	.	.	CSQ=G|intron_variant|MODIFIER||TC034036|Transcript|TC034036_001.|protein_coding||2/6||||||||||1||||||,G|upstream_gene_variant|MODIFIER||TC034036|Transcript|TC034036_002.|protein_coding|||||||||||1125|1||||||
1	686613	0.0547661	0.01155709	1	52.96447989	founder	CM000283.3	6925523	6925523	A/C	0.966475879	7	CM000283.3	6925523	CM000283.3_6925523_A/C	A	C	.	.	CSQ=C|intron_variant|MODIFIER||TC034036|Transcript|TC034036_001.|protein_coding||2/6||||||||||1||||||,C|upstream_gene_variant|MODIFIER||TC034036|Transcript|TC034036_002.|protein_coding|||||||||||151|1||||||
1	686634	-0.07499452	0.06743406	0.575	21.26914109	founder	CM000283.3	6927367	6927367	T/C	0.610707804	7	CM000283.3	6927367	CM000283.3_6927367_T/C	T	C	.	.	CSQ=C|intron_variant|MODIFIER||TC034036|Transcript|TC034036_001.|protein_coding||2/6||||||||||1||||||,C|intron_variant|MODIFIER||TC034036|Transcript|TC034036_002.|protein_coding||1/5||||||||||1||||||
1	688803	0.14643454	0.03826625	0.981	37.08550601	founder	CM000283.3	7361049	7361049	A/G	0.33065442	7	CM000283.3	7361049	CM000283.3_7361049_A/G	A	G	.	.	CSQ=G|intron_variant|MODIFIER||TC034831|Transcript|TC034831_001.|protein_coding||3/3||||||||||-1||||||
1	688908	-0.07070925	0.06865167	0.546	20.75771984	founder	CM000283.3	7372957	7372957	G/T	0.510170871	7	CM000283.3	7372957	CM000283.3_7372957_G/T	G	T	.	.	CSQ=T|intron_variant|MODIFIER||TC006336|Transcript|TC006336_001.|protein_coding||2/3||||||||||1||||||,T|upstream_gene_variant|MODIFIER||TC006337|Transcript|TC006337_001.|protein_coding|||||||||||4152|1||||||,T|upstream_gene_variant|MODIFIER||TC034831|Transcript|TC034831_001.|protein_coding|||||||||||4553|-1||||||
1	690018	0.05889468	0.06051254	0.519	20.28657476	founder	CM000283.3	7596900	7596900	T/C	0.804798255	7	CM000283.3	7596900	CM000283.3_7596900_T/C	T	C	.	.	CSQ=C|intron_variant|MODIFIER||TC034833|Transcript|TC034833_001.|protein_coding||2/2||||||||||-1||||||
1	691039	0.07557575	0.07324739	0.54	20.65271123	founder	CM000283.3	7791112	7791112	C/A	0.31475029	7	CM000283.3	7791112	CM000283.3_7791112_C/A	C	A	.	.	CSQ=A|upstream_gene_variant|MODIFIER||TC005781|Transcript|TC005781_001.|protein_coding|||||||||||317|-1||||||,A|upstream_gene_variant|MODIFIER||TC006354|Transcript|TC006354_001.|protein_coding|||||||||||1305|1||||||
1	692508	-0.06146053	0.05620108	0.567	21.12730357	founder	CM000283.3	8075115	8075115	A/T	0.25	7	CM000283.3	8075115	CM000283.3_8075115_A/T	A	T	.	.	CSQ=T|intron_variant|MODIFIER||TC005765|Transcript|TC005765_001.|protein_coding||2/6||||||||||-1||||||
1	695075	-0.08403434	0.04258985	0.823	26.63061763	founder	CM000283.3	8530728	8530728	G/A	0.95049505	7	CM000283.3	8530728	CM000283.3_8530728_G/A	G	A	.	.	CSQ=A|intron_variant|MODIFIER||TC005718|Transcript|TC005718_001.|protein_coding||5/6||||||||||-1||||||,A|downstream_gene_variant|MODIFIER||TC006413|Transcript|TC006413_001.|protein_coding|||||||||||3516|1||||||,A|upstream_gene_variant|MODIFIER||TC006414|Transcript|TC006414_001.|protein_coding|||||||||||4632|1||||||
1	695877	-0.12236254	0.08180012	0.724	24.14464679	founder	CM000283.3	8661852	8661852	A/G	0.569185476	7	CM000283.3	8661852	CM000283.3_8661852_A/G	A	G	.	.	CSQ=G|intergenic_variant|MODIFIER|||||||||||||||||||||||
1	698034	-0.10582124	0.05816296	0.802	26.03144373	founder	CM000283.3	8951573	8951573	G/A	0.769366197	7	CM000283.3	8951573	CM000283.3_8951573_G/A	G	A	.	.	CSQ=A|intergenic_variant|MODIFIER|||||||||||||||||||||||
1	699077	0.06379767	0.05910775	0.572	21.21587454	founder	CM000283.3	9115900	9115900	T/C	0.746457867	7	CM000283.3	9115900	CM000283.3_9115900_T/C	T	C	.	.	CSQ=C|intron_variant|MODIFIER||TC031279|Transcript|TC031279_001.|protein_coding||3/6||||||||||-1||||||,C|intron_variant|MODIFIER||TC031279|Transcript|TC031279_002.|protein_coding||3/5||||||||||-1||||||
1	699121	0.11362402	0.09931379	0.601	21.73536771	founder	CM000283.3	9127852	9127852	T/C	0.507709251	7	CM000283.3	9127852	CM000283.3_9127852_T/C	T	C	.	.	CSQ=C|intron_variant|MODIFIER||TC031279|Transcript|TC031279_001.|protein_coding||1/6||||||||||-1||||||,C|intron_variant|MODIFIER||TC031279|Transcript|TC031279_002.|protein_coding||1/5||||||||||-1||||||
1	700870	-0.06029727	0.05975063	0.529	20.4606996	founder	CM000283.3	9538791	9538791	G/A	0.796610169	7	CM000283.3	9538791	CM000283.3_9538791_G/A	G	A	.	.	CSQ=A|intron_variant|MODIFIER||TC015466|Transcript|TC015466_001.|protein_coding||2/6||||||||||-1||||||,A|upstream_gene_variant|MODIFIER||TC015467|Transcript|TC015467_001.|protein_coding|||||||||||2008|-1||||||
1	701659	-0.08540192	0.03951362	0.865	28.02317534	founder	CM000283.3	9685940	9685940	G/T	0.913627639	7	CM000283.3	9685940	CM000283.3_9685940_G/T	G	T	.	.	CSQ=T|downstream_gene_variant|MODIFIER||TC015446|Transcript|TC015446_001.|protein_coding|||||||||||4065|-1||||||,T|upstream_gene_variant|MODIFIER||TC015447|Transcript|TC015447_001.|protein_coding|||||||||||3587|-1||||||,T|downstream_gene_variant|MODIFIER||TC033337|Transcript|TC033337_001.|protein_coding|||||||||||1119|1||||||,T|intron_variant|MODIFIER||TC034840|Transcript|TC034840_001.|protein_co…
1	701769	-0.11332221	0.03450868	0.96	33.75846436	founder	CM000283.3	9708515	9708515	T/C	0.311760063	7	CM000283.3	9708515	CM000283.3_9708515_T/C	T	C	.	.	CSQ=C|upstream_gene_variant|MODIFIER||TC006446|Transcript|TC006446_001.|protein_coding|||||||||||3810|1||||||,C|intron_variant|MODIFIER||TC034842|Transcript|TC034842_001.|protein_coding||2/4||||||||||-1||||||
1	703179	-0.10735282	0.04370377	0.897	29.35590413	founder	CM000283.3	9915586	9915586	C/T	0.727016886	7	CM000283.3	9915586	CM000283.3_9915586_C/T	C	T	.	.	CSQ=T|intron_variant|MODIFIER||TC006457|Transcript|TC006457_001.|protein_coding||1/2||||||||||1||||||
1	703852	0.06383046	0.06148444	0.545	20.740203	founder	CM000283.3	10036034	10036034	T/C	0.765799257	7	CM000283.3	10036034	CM000283.3_10036034_T/C	T	C	.	.	CSQ=C|upstream_gene_variant|MODIFIER||TC005661|Transcript|TC005661_001.|protein_coding|||||||||||3305|-1||||||,C|3_prime_UTR_variant|MODIFIER||TC006464|Transcript|TC006464_001.|protein_coding|3/3||||531|||||||1||||||,C|upstream_gene_variant|MODIFIER||TC034096|Transcript|TC034096_001.|protein_coding|||||||||||1487|1||||||
1	704435	-0.05667358	0.04991392	0.59	21.5370335	founder	CM000283.3	10136961	10136961	G/A	0.884057971	7	CM000283.3	10136961	CM000283.3_10136961_G/A	G	A	.	.	CSQ=A|upstream_gene_variant|MODIFIER||TC005652|Transcript|TC005652_001.|protein_coding|||||||||||792|-1||||||
1	705903	-0.14571924	0.0248345	1	52.96447989	founder	CM000283.3	10387854	10387854	C/T	0.783653846	7	CM000283.3	10387854	CM000283.3_10387854_C/T	C	T	.	.	CSQ=T|downstream_gene_variant|MODIFIER||TC005642|Transcript|TC005642_001.|protein_coding|||||||||||1508|-1||||||,T|downstream_gene_variant|MODIFIER||TC006479|Transcript|TC006479_001.|protein_coding|||||||||||1145|1||||||,T|upstream_gene_variant|MODIFIER||TC034101|Transcript|TC034101_001.|protein_coding|||||||||||1436|1||||||
1	707103	0.07049219	0.06172503	0.599	21.69917644	founder	CM000283.3	10594528	10594528	C/T	0.324584427	7	CM000283.3	10594528	CM000283.3_10594528_C/T	C	T	.	.	CSQ=T|downstream_gene_variant|MODIFIER||TC005615|Transcript|TC005615_001.|protein_coding|||||||||||2284|-1||||||,T|downstream_gene_variant|MODIFIER||TC005616|Transcript|TC005616_001.|protein_coding|||||||||||586|-1||||||,T|upstream_gene_variant|MODIFIER||TC005617|Transcript|TC005617_001.|protein_coding|||||||||||1210|-1||||||,T|upstream_gene_variant|MODIFIER||TC005618|Transcript|TC005618_001.|pro…
1	709536	0.07374796	0.04974468	0.719	24.03657765	founder	CM000283.3	11089453	11089453	A/G	0.851172273	7	CM000283.3	11089453	CM000283.3_11089453_A/G	A	G	.	.	CSQ=G|intron_variant|MODIFIER||TC005576|Transcript|TC005576_001.|protein_coding||7/7||||||||||-1||||||,G|downstream_gene_variant|MODIFIER||TC006532|Transcript|TC006532_001.|protein_coding|||||||||||4186|1||||||
1	712101	0.05788573	0.05822882	0.525	20.39100888	founder	CM000283.3	11713702	11713702	T/C	0.853249476	7	CM000283.3	11713702	CM000283.3_11713702_T/C	T	C	.	.	CSQ=C|intron_variant|MODIFIER||TC006587|Transcript|TC006587_001.|protein_coding||2/3||||||||||1||||||,C|upstream_gene_variant|MODIFIER||TC006588|Transcript|TC006588_001.|protein_coding|||||||||||4009|1||||||
1	712296	0.1353497	0.0252277	1	52.96447989	founder	CM000283.3	11762455	11762455	A/T	0.774674115	7	CM000283.3	11762455	CM000283.3_11762455_A/T	A	T	.	.	CSQ=T|upstream_gene_variant|MODIFIER||TC005526|Transcript|TC005526_001.|protein_coding|||||||||||2725|-1||||||,T|downstream_gene_variant|MODIFIER||TC006596|Transcript|TC006596_001.|protein_coding|||||||||||597|1||||||,T|upstream_gene_variant|MODIFIER||TC006597|Transcript|TC006597_001.|protein_coding|||||||||||457|1||||||,T|upstream_gene_variant|MODIFIER||TC034128|Transcript|TC034128_001.|protein_…
1	712297	-0.10926644	0.02322365	0.999	49.95200683	founder	CM000283.3	11762484	11762484	C/A	0.765993266	7	CM000283.3	11762484	CM000283.3_11762484_C/A	C	A	.	.	CSQ=A|upstream_gene_variant|MODIFIER||TC005526|Transcript|TC005526_001.|protein_coding|||||||||||2754|-1||||||,A|downstream_gene_variant|MODIFIER||TC006596|Transcript|TC006596_001.|protein_coding|||||||||||626|1||||||,A|upstream_gene_variant|MODIFIER||TC006597|Transcript|TC006597_001.|protein_coding|||||||||||428|1||||||,A|upstream_gene_variant|MODIFIER||TC034128|Transcript|TC034128_001.|protein_…
1	712298	0.1140077	0.03666122	0.971	35.20456427	founder	CM000283.3	11762522	11762522	A/G	0.762261014	7	CM000283.3	11762522	CM000283.3_11762522_A/G	A	G	.	.	CSQ=G|upstream_gene_variant|MODIFIER||TC005526|Transcript|TC005526_001.|protein_coding|||||||||||2792|-1||||||,G|downstream_gene_variant|MODIFIER||TC006596|Transcript|TC006596_001.|protein_coding|||||||||||664|1||||||,G|upstream_gene_variant|MODIFIER||TC006597|Transcript|TC006597_001.|protein_coding|||||||||||390|1||||||,G|upstream_gene_variant|MODIFIER||TC034128|Transcript|TC034128_001.|protein_…
1	713805	-0.11693296	0.07562545	0.731	24.29800292	founder	CM000283.3	12095214	12095214	T/C	0.363737486	7	CM000283.3	12095214	CM000283.3_12095214_T/C	T	C	.	.	CSQ=C|upstream_gene_variant|MODIFIER||TC005499|Transcript|TC005499_001.|protein_coding|||||||||||1389|-1||||||,C|upstream_gene_variant|MODIFIER||TC005500|Transcript|TC005500_001.|protein_coding|||||||||||3225|-1||||||,C|upstream_gene_variant|MODIFIER||TC005500|Transcript|TC005500_002.|protein_coding|||||||||||3225|-1||||||,C|intron_variant|MODIFIER||TC006627|Transcript|TC006627_001.|protein_codin…
1	713874	-0.10830268	0.06871671	0.755	24.84416062	founder	CM000283.3	12104407	12104407	A/G	0.742718447	7	CM000283.3	12104407	CM000283.3_12104407_A/G	A	G	.	.	CSQ=G|downstream_gene_variant|MODIFIER||TC005496|Transcript|TC005496_001.|protein_coding|||||||||||560|-1||||||,G|downstream_gene_variant|MODIFIER||TC005496|Transcript|TC005496_002.|protein_coding|||||||||||560|-1||||||,G|synonymous_variant|LOW||TC005497|Transcript|TC005497_001.|protein_coding|3/6||||290|177|59|V|gtT/gtC|||-1||||||,G|upstream_gene_variant|MODIFIER||TC005498|Transcript|TC005498_00…
1	716917	-0.07078601	0.0533268	0.665	22.93412033	founder	CM000283.3	12847923	12847923	C/T	0.700167504	7	CM000283.3	12847923	CM000283.3_12847923_C/T	C	T	.	.	CSQ=T|downstream_gene_variant|MODIFIER||TC005453|Transcript|TC005453_001.|protein_coding|||||||||||3941|-1||||||,T|downstream_gene_variant|MODIFIER||TC006684|Transcript|TC006684_001.|protein_coding|||||||||||1135|1||||||,T|synonymous_variant|LOW||TC006685|Transcript|TC006685_001.|protein_coding|2/2||||583|141|47|S|tcC/tcT|||1||||||
1	720082	-0.10754884	0.06530704	0.758	24.91489034	founder	CM000283.3	13515191	13515191	C/T	0.393507522	7	CM000283.3	13515191	CM000283.3_13515191_C/T	C	T	.	.	CSQ=T|downstream_gene_variant|MODIFIER||TC005411|Transcript|TC005411_001.|protein_coding|||||||||||3395|-1||||||,T|downstream_gene_variant|MODIFIER||TC005412|Transcript|TC005412_001.|protein_coding|||||||||||696|-1||||||,T|missense_variant|MODERATE||TC005413|Transcript|TC005413_001.|protein_coding|3/11||||534|469|157|A/T|Gca/Aca|||-1||||||,T|downstream_gene_variant|MODIFIER||TC006734|Transcript|T…
1	722991	0.08351811	0.07077882	0.611	21.91726804	founder	CM000283.3	14141044	14141044	A/C	0.704651163	7	CM000283.3	14141044	CM000283.3_14141044_A/C	A	C	.	.	CSQ=C|upstream_gene_variant|MODIFIER||TC006780|Transcript|TC006780_001.|protein_coding|||||||||||2276|1||||||,C|upstream_gene_variant|MODIFIER||TC034186|Transcript|TC034186_001.|protein_coding|||||||||||2076|-1||||||,C|intron_variant|MODIFIER||TC034187|Transcript|TC034187_001.|protein_coding||2/2||||||||||-1||||||
1	724023	0.10725279	0.03214484	0.952	32.93030906	founder	CM000283.3	14380502	14380502	A/G	0.757180157	7	CM000283.3	14380502	CM000283.3_14380502_A/G	A	G	.	.	CSQ=G|downstream_gene_variant|MODIFIER||TC005331|Transcript|TC005331_001.|protein_coding|||||||||||794|-1||||||,G|upstream_gene_variant|MODIFIER||TC005332|Transcript|TC005332_001.|protein_coding|||||||||||910|-1||||||,G|5_prime_UTR_variant|MODIFIER||TC006800|Transcript|TC006800_001.|protein_coding|1/1||||109|||||||1||||||,G|upstream_gene_variant|MODIFIER||TC006801|Transcript|TC006801_001.|protein…
1	726870	-0.06757234	0.04920512	0.694	23.51273239	founder	CM000284.3	331208	331208	T/A	0.764814815	8	CM000284.3	331208	CM000284.3_331208_T/A	T	A	.	.	CSQ=A|intron_variant|MODIFIER||TC032529|Transcript|TC032529_001.|protein_coding||1/2||||||||||-1||||||,A|intron_variant|MODIFIER||TC032530|Transcript|TC032530_001.|protein_coding||2/2||||||||||-1||||||
1	726871	-0.13637221	0.03508963	0.984	37.8451031	founder	CM000284.3	331209	331209	G/A	0.625925926	8	CM000284.3	331209	CM000284.3_331209_G/A	G	A	.	.	CSQ=A|intron_variant|MODIFIER||TC032529|Transcript|TC032529_001.|protein_coding||1/2||||||||||-1||||||,A|intron_variant|MODIFIER||TC032530|Transcript|TC032530_001.|protein_coding||2/2||||||||||-1||||||
1	729748	-0.02538919	0.02012733	0.631	22.28638188	founder	CM000284.3	609023	609023	T/A	0.964569776	8	CM000284.3	609023	CM000284.3_609023_T/A	T	A	.	.	CSQ=A|intron_variant|MODIFIER||TC034263|Transcript|TC034263_002.|protein_coding||6/20||||||||||1||||||,A|intron_variant|MODIFIER||TC034263|Transcript|TC034263_003.|protein_coding||5/6||||||||||1||||||,A|intron_variant|MODIFIER||TC034263|Transcript|TC034263_004.|protein_coding||6/7||||||||||1||||||
1	731620	-0.10109882	0.08651875	0.609	21.8807573	founder	CM000284.3	857011	857011	A/G	0.487304688	8	CM000284.3	857011	CM000284.3_857011_A/G	A	G	.	.	CSQ=G|upstream_gene_variant|MODIFIER||TC034257|Transcript|TC034257_001.|protein_coding|||||||||||1816|-1||||||,G|upstream_gene_variant|MODIFIER||TC034258|Transcript|TC034258_001.|protein_coding|||||||||||1816|-1||||||
1	732831	0.06230159	0.05417282	0.593	21.59095479	founder	CM000284.3	1057659	1057659	G/A	0.149295775	8	CM000284.3	1057659	CM000284.3_1057659_G/A	G	A	.	.	CSQ=A|intron_variant|MODIFIER||TC004318|Transcript|TC004318_001.|protein_coding||2/2||||||||||-1||||||
1	733343	0.11892533	0.02886704	0.991	40.3746634	founder	CM000284.3	1172136	1172136	G/T	0.159649123	8	CM000284.3	1172136	CM000284.3_1172136_G/T	G	T	.	.	CSQ=T|downstream_gene_variant|MODIFIER||TC004315|Transcript|TC004315_001.|protein_coding|||||||||||2026|1||||||,T|upstream_gene_variant|MODIFIER||TC034265|Transcript|TC034265_001.|protein_coding|||||||||||1235|1||||||
1	734628	0.14422178	0.03591079	0.98	36.85831275	founder	CM000284.3	1293623	1293623	G/T	0.352162401	8	CM000284.3	1293623	CM000284.3_1293623_G/T	G	T	.	.	CSQ=T|splice_polypyrimidine_tract_variant&splice_region_variant&intron_variant|LOW||TC034270|Transcript|TC034270_001.|protein_coding||7/24||||||||||1||||||
1	734792	-0.11876968	0.03176178	0.978	36.43551369	founder	CM000284.3	1318552	1318552	T/C	0.130102041	8	CM000284.3	1318552	CM000284.3_1318552_T/C	T	C	.	.	CSQ=C|intron_variant|MODIFIER||TC034270|Transcript|TC034270_001.|protein_coding||19/24||||||||||1||||||
1	736157	-0.09259834	0.06019529	0.75	24.72756449	founder	CM000284.3	1500738	1500738	T/A	0.718929254	8	CM000284.3	1500738	CM000284.3_1500738_T/A	T	A	.	.	CSQ=A|intron_variant|MODIFIER||TC001920|Transcript|TC001920_001.|protein_coding||2/7||||||||||-1||||||
1	736903	-0.11361198	0.06595684	0.818	26.4831711	founder	CM000284.3	1593960	1593960	T/C	0.316746411	8	CM000284.3	1593960	CM000284.3_1593960_T/C	T	C	.	.	CSQ=C|intergenic_variant|MODIFIER|||||||||||||||||||||||
1	736944	-0.11755784	0.02599841	1	52.96447989	founder	CM000284.3	1601181	1601181	G/A	0.773876404	8	CM000284.3	1601181	CM000284.3_1601181_G/A	G	A	.	.	CSQ=A|intergenic_variant|MODIFIER|||||||||||||||||||||||
1	736945	-0.12201785	0.03200424	0.995	42.94488271	founder	CM000284.3	1601182	1601182	T/A	0.769936486	8	CM000284.3	1601182	CM000284.3_1601182_T/A	T	A	.	.	CSQ=A|intergenic_variant|MODIFIER|||||||||||||||||||||||
1	738539	0.08609185	0.02207937	0.99	39.91270389	founder	CM000284.3	1968659	1968659	A/G	0.898854962	8	CM000284.3	1968659	CM000284.3_1968659_A/G	A	G	.	.	CSQ=G|intron_variant|MODIFIER||TC034284|Transcript|TC034284_001.|protein_coding||2/3||||||||||-1||||||
1	740713	-0.0336148	0.03415268	0.507	20.07796235	founder	CM000284.3	2128897	2128897	G/C	0.886454183	8	CM000284.3	2128897	CM000284.3_2128897_G/C	G	C	.	.	CSQ=C|missense_variant|MODERATE||TC034285|Transcript|TC034285_001.|protein_coding|3/4||||1361|1268|423|R/T|aGg/aCg|||1||||||
1	740910	-0.07719919	0.058945	0.673	23.09102506	founder	CM000284.3	2141261	2141261	T/A	0.675279931	8	CM000284.3	2141261	CM000284.3_2141261_T/A	T	A	.	.	CSQ=A|downstream_gene_variant|MODIFIER||TC005213|Transcript|TC005213_001.|protein_coding|||||||||||3724|-1||||||,A|downstream_gene_variant|MODIFIER||TC034286|Transcript|TC034286_001.|protein_coding|||||||||||3108|1||||||
1	742960	-0.05527752	0.05744887	0.503	20.00846791	founder	CM000284.3	2352324	2352324	C/T	0.82204611	8	CM000284.3	2352324	CM000284.3_2352324_C/T	C	T	.	.	CSQ=T|intron_variant|MODIFIER||TC034287|Transcript|TC034287_001.|protein_coding||3/11||||||||||1||||||
1	744061	0.07061358	0.05556148	0.65	22.64480507	founder	CM000284.3	2524585	2524585	G/C	0.821176471	8	CM000284.3	2524585	CM000284.3_2524585_G/C	G	C	.	.	CSQ=C|intron_variant|MODIFIER||TC001667|Transcript|TC001667_001.|protein_coding||3/16||||||||||-1||||||
1	744712	-0.06488016	0.05910431	0.573	21.23361942	founder	CM000284.3	2584803	2584803	T/A	0.761179829	8	CM000284.3	2584803	CM000284.3_2584803_T/A	T	A	.	.	CSQ=A|intron_variant|MODIFIER||TC001667|Transcript|TC001667_001.|protein_coding||1/16||||||||||-1||||||
1	745269	0.04282081	0.02522957	0.792	25.76297041	founder	CM000284.3	2620351	2620351	G/A	0.950045413	8	CM000284.3	2620351	CM000284.3_2620351_G/A	G	A	.	.	CSQ=A|intron_variant|MODIFIER||TC001676|Transcript|TC001676_001.|protein_coding||2/5||||||||||1||||||,A|intron_variant|MODIFIER||TC001676|Transcript|TC001676_003.|protein_coding||2/2||||||||||1||||||
1	745270	0.08342901	0.03946854	0.865	28.02317534	founder	CM000284.3	2620352	2620352	T/C	0.932310469	8	CM000284.3	2620352	CM000284.3_2620352_T/C	T	C	.	.	CSQ=C|intron_variant|MODIFIER||TC001676|Transcript|TC001676_001.|protein_coding||2/5||||||||||1||||||,C|intron_variant|MODIFIER||TC001676|Transcript|TC001676_003.|protein_coding||2/2||||||||||1||||||
1	745271	0.08574171	0.02624762	0.971	35.20456427	founder	CM000284.3	2620361	2620361	T/C	0.933274021	8	CM000284.3	2620361	CM000284.3_2620361_T/C	T	C	.	.	CSQ=C|intron_variant|MODIFIER||TC001676|Transcript|TC001676_001.|protein_coding||2/5||||||||||1||||||,C|intron_variant|MODIFIER||TC001676|Transcript|TC001676_003.|protein_coding||2/2||||||||||1||||||
1	745382	0.08268791	0.05344319	0.746	24.63540305	founder	CM000284.3	2631918	2631918	G/T	0.263396912	8	CM000284.3	2631918	CM000284.3_2631918_G/T	G	T	.	.	CSQ=T|intron_variant|MODIFIER||TC001676|Transcript|TC001676_001.|protein_coding||5/5||||||||||1||||||,T|intron_variant|MODIFIER||TC001676|Transcript|TC001676_002.|protein_coding||3/3||||||||||1||||||
1	746141	0.10886957	0.07133961	0.733	24.34227908	founder	CM000284.3	2778007	2778007	A/G	0.333333333	8	CM000284.3	2778007	CM000284.3_2778007_A/G	A	G	.	.	CSQ=G|intron_variant|MODIFIER||TC034292|Transcript|TC034292_001.|protein_coding||8/10||||||||||-1||||||,G|intron_variant|MODIFIER||TC034292|Transcript|TC034292_002.|protein_coding||8/10||||||||||-1||||||
1	748383	-0.07733328	0.06391282	0.615	21.99049581	founder	CM000284.3	3170406	3170406	A/G	0.718081181	8	CM000284.3	3170406	CM000284.3_3170406_A/G	A	G	.	.	CSQ=G|downstream_gene_variant|MODIFIER||TC010968|Transcript|TC010968_001.|protein_coding|||||||||||3464|-1||||||,G|intron_variant|MODIFIER||TC034277|Transcript|TC034277_001.|protein_coding||1/12||||||||||-1||||||,G|intron_variant|MODIFIER||TC034277|Transcript|TC034277_002.|protein_coding||1/13||||||||||-1||||||
1	751489	0.06918956	0.04636735	0.731	24.29800292	founder	CM000284.3	3499387	3499387	T/C	0.887462981	8	CM000284.3	3499387	CM000284.3_3499387_T/C	T	C	.	.	CSQ=C|synonymous_variant|LOW||TC012273|Transcript|TC012273_001.|protein_coding|2/3||||960|960|320|V|gtT/gtC|||1||||||
1	757735	-0.09989317	0.06557442	0.734	24.36449618	founder	CM000284.3	4532390	4532390	C/A	0.598591549	8	CM000284.3	4532390	CM000284.3_4532390_C/A	C	A	.	.	CSQ=A|intergenic_variant|MODIFIER|||||||||||||||||||||||
1	757970	0.04872437	0.05143586	0.508	20.09533804	founder	CM000284.3	4586870	4586870	G/C	0.948905109	8	CM000284.3	4586870	CM000284.3_4586870_G/C	G	C	.	.	CSQ=C|intergenic_variant|MODIFIER|||||||||||||||||||||||
1	757971	0.07035889	0.01881441	0.993	41.47486403	founder	CM000284.3	4586894	4586894	A/T	0.944526627	8	CM000284.3	4586894	CM000284.3_4586894_A/T	A	T	.	.	CSQ=T|intergenic_variant|MODIFIER|||||||||||||||||||||||
1	757972	0.05991489	0.01618317	0.985	38.12980166	founder	CM000284.3	4586920	4586920	A/G	0.955686854	8	CM000284.3	4586920	CM000284.3_4586920_A/G	A	G	.	.	CSQ=G|intergenic_variant|MODIFIER|||||||||||||||||||||||
1	758183	-0.12443841	0.05759227	0.873	28.32845717	founder	CM000284.3	4632727	4632727	T/C	0.470057952	8	CM000284.3	4632727	CM000284.3_4632727_T/C	T	C	.	.	CSQ=C|3_prime_UTR_variant|MODIFIER||TC012214|Transcript|TC012214_001.|protein_coding|9/9||||2690|||||||1||||||,C|upstream_gene_variant|MODIFIER||TC012215|Transcript|TC012215_001.|protein_coding|||||||||||342|1||||||,C|downstream_gene_variant|MODIFIER||TC012251|Transcript|TC012251_001.|protein_coding|||||||||||836|-1||||||,C|upstream_gene_variant|MODIFIER||TC012252|Transcript|TC012252_001.|protein…
1	761336	-0.07061784	0.0605866	0.599	21.69917644	founder	CM000284.3	5284902	5284902	T/C	0.287398005	8	CM000284.3	5284902	CM000284.3_5284902_T/C	T	C	.	.	CSQ=C|downstream_gene_variant|MODIFIER||TC034301|Transcript|TC034301_001.|protein_coding|||||||||||134|-1||||||
1	761655	0.10718333	0.07166434	0.724	24.14464679	founder	CM000284.3	5341925	5341925	T/C	0.600371747	8	CM000284.3	5341925	CM000284.3_5341925_T/C	T	C	.	.	CSQ=C|upstream_gene_variant|MODIFIER||TC034301|Transcript|TC034301_001.|protein_coding|||||||||||2352|-1||||||
1	763536	0.07184648	0.06925746	0.549	20.81030997	founder	CM000284.3	5636763	5636763	T/G	0.573517465	8	CM000284.3	5636763	CM000284.3_5636763_T/G	T	G	.	.	CSQ=G|downstream_gene_variant|MODIFIER||TC034307|Transcript|TC034307_001.|protein_coding|||||||||||3765|-1||||||
1	768314	-0.04935998	0.04053799	0.631	22.28638188	founder	CM000284.3	6249882	6249882	C/G	0.930609098	8	CM000284.3	6249882	CM000284.3_6249882_C/G	C	G	.	.	CSQ=G|intron_variant|MODIFIER||TC012082|Transcript|TC012082_002.|protein_coding||11/19||||||||||-1||||||,G|intron_variant|MODIFIER||TC012082|Transcript|TC012082_003.|protein_coding||11/19||||||||||-1||||||,G|intron_variant|MODIFIER||TC012082|Transcript|TC012082_004.|protein_coding||4/12||||||||||-1||||||,G|intron_variant|MODIFIER||TC012082|Transcript|TC012082_005.|protein_coding||5/13||||||||||-1…
1	768316	0.08284771	0.04896051	0.785	25.58066391	founder	CM000284.3	6249899	6249899	T/C	0.932305056	8	CM000284.3	6249899	CM000284.3_6249899_T/C	T	C	.	.	CSQ=C|intron_variant|MODIFIER||TC012082|Transcript|TC012082_002.|protein_coding||11/19||||||||||-1||||||,C|intron_variant|MODIFIER||TC012082|Transcript|TC012082_003.|protein_coding||11/19||||||||||-1||||||,C|intron_variant|MODIFIER||TC012082|Transcript|TC012082_004.|protein_coding||4/12||||||||||-1||||||,C|intron_variant|MODIFIER||TC012082|Transcript|TC012082_005.|protein_coding||5/13||||||||||-1…
1	769630	-0.06345812	0.06296022	0.529	20.4606996	founder	CM000284.3	6400633	6400633	T/C	0.456318914	8	CM000284.3	6400633	CM000284.3_6400633_T/C	T	C	.	.	CSQ=C|intron_variant|MODIFIER||TC012080|Transcript|TC012080_001.|protein_coding||1/5||||||||||-1||||||
1	770449	0.02886281	0.02785493	0.539	20.63523034	founder	CM000284.3	6472620	6472620	T/C	0.956829441	8	CM000284.3	6472620	CM000284.3_6472620_T/C	T	C	.	.	CSQ=C|upstream_gene_variant|MODIFIER||TC012399|Transcript|TC012399_001.|protein_coding|||||||||||3477|1||||||,C|intron_variant|MODIFIER||TC034320|Transcript|TC034320_001.|protein_coding||1/2||||||||||-1||||||
1	770452	-0.06176286	0.03226738	0.825	26.69051094	founder	CM000284.3	6472688	6472688	C/T	0.943571429	8	CM000284.3	6472688	CM000284.3_6472688_C/T	C	T	.	.	CSQ=T|upstream_gene_variant|MODIFIER||TC012399|Transcript|TC012399_001.|protein_coding|||||||||||3409|1||||||,T|intron_variant|MODIFIER||TC034320|Transcript|TC034320_001.|protein_coding||1/2||||||||||-1||||||
1	770455	-0.06865644	0.04962775	0.693	23.49230054	founder	CM000284.3	6472725	6472725	C/T	0.941220799	8	CM000284.3	6472725	CM000284.3_6472725_C/T	C	T	.	.	CSQ=T|upstream_gene_variant|MODIFIER||TC012399|Transcript|TC012399_001.|protein_coding|||||||||||3372|1||||||,T|intron_variant|MODIFIER||TC034320|Transcript|TC034320_001.|protein_coding||1/2||||||||||-1||||||
1	770737	-0.07137091	0.06165076	0.602	21.75348614	founder	CM000284.3	6513540	6513540	G/A	0.753881988	8	CM000284.3	6513540	CM000284.3_6513540_G/A	G	A	.	.	CSQ=A|intron_variant|MODIFIER||TC012400|Transcript|TC012400_001.|protein_coding||2/2||||||||||1||||||
1	770739	0.05437966	0.05256259	0.544	20.72269252	founder	CM000284.3	6513572	6513572	G/A	0.252401747	8	CM000284.3	6513572	CM000284.3_6513572_G/A	G	A	.	.	CSQ=A|intron_variant|MODIFIER||TC012400|Transcript|TC012400_001.|protein_coding||2/2||||||||||1||||||
1	770740	0.06140786	0.05951161	0.54	20.65271123	founder	CM000284.3	6513590	6513590	G/A	0.264537265	8	CM000284.3	6513590	CM000284.3_6513590_G/A	G	A	.	.	CSQ=A|intron_variant|MODIFIER||TC012400|Transcript|TC012400_001.|protein_coding||2/2||||||||||1||||||
1	770743	0.06258519	0.05345503	0.604	21.78976947	founder	CM000284.3	6513670	6513670	C/T	0.258503401	8	CM000284.3	6513670	CM000284.3_6513670_C/T	C	T	.	.	CSQ=T|intron_variant|MODIFIER||TC012400|Transcript|TC012400_001.|protein_coding||2/2||||||||||1||||||
1	771170	0.1099319	0.04791302	0.879	28.56838699	founder	CM000284.3	6562320	6562320	A/T	0.769353551	8	CM000284.3	6562320	CM000284.3_6562320_A/T	A	T	.	.	CSQ=T|intergenic_variant|MODIFIER|||||||||||||||||||||||
1	771893	-0.07797897	0.03769036	0.844	27.28853043	founder	CM000284.3	6635051	6635051	T/A	0.780653951	8	CM000284.3	6635051	CM000284.3_6635051_T/A	T	A	.	.	CSQ=A|intergenic_variant|MODIFIER|||||||||||||||||||||||
1	775353	-0.07599821	0.05760209	0.678	23.19009017	founder	CM000284.3	7161017	7161017	C/T	0.657603223	8	CM000284.3	7161017	CM000284.3_7161017_C/T	C	T	.	.	CSQ=T|intron_variant|MODIFIER||TC012424|Transcript|TC012424_001.|protein_coding||2/4||||||||||1||||||,T|intron_variant|MODIFIER||TC012424|Transcript|TC012424_002.|protein_coding||2/2||||||||||1||||||
1	775354	0.08373816	0.08660062	0.508	20.09533804	founder	CM000284.3	7161025	7161025	G/C	0.659235669	8	CM000284.3	7161025	CM000284.3_7161025_G/C	G	C	.	.	CSQ=C|intron_variant|MODIFIER||TC012424|Transcript|TC012424_001.|protein_coding||2/4||||||||||1||||||,C|intron_variant|MODIFIER||TC012424|Transcript|TC012424_002.|protein_coding||2/2||||||||||1||||||
1	776908	0.10519895	0.04272382	0.898	29.4031136	founder	CM000284.3	7368601	7368601	A/T	0.806763285	8	CM000284.3	7368601	CM000284.3_7368601_A/T	A	T	.	.	CSQ=T|downstream_gene_variant|MODIFIER||TC012036|Transcript|TC012036_001.|protein_coding|||||||||||1186|-1||||||,T|downstream_gene_variant|MODIFIER||TC012434|Transcript|TC012434_001.|protein_coding|||||||||||4823|1||||||,T|downstream_gene_variant|MODIFIER||TC012435|Transcript|TC012435_001.|protein_coding|||||||||||3303|1||||||,T|downstream_gene_variant|MODIFIER||TC034333|Transcript|TC034333_001.|…
1	780146	0.08646442	0.02899089	0.957	33.43078677	founder	CM000284.3	7885150	7885150	T/C	0.154952077	8	CM000284.3	7885150	CM000284.3_7885150_T/C	T	C	.	.	CSQ=C|intron_variant|MODIFIER||TC010679|Transcript|TC010679_001.|protein_coding||2/6||||||||||-1||||||,C|intron_variant|MODIFIER||TC010679|Transcript|TC010679_002.|protein_coding||2/6||||||||||-1||||||,C|intron_variant|MODIFIER||TC010679|Transcript|TC010679_003.|protein_coding||2/5||||||||||-1||||||
1	780147	0.07983547	0.07882174	0.539	20.63523034	founder	CM000284.3	7885166	7885166	T/G	0.247030879	8	CM000284.3	7885166	CM000284.3_7885166_T/G	T	G	.	.	CSQ=G|intron_variant|MODIFIER||TC010679|Transcript|TC010679_001.|protein_coding||2/6||||||||||-1||||||,G|intron_variant|MODIFIER||TC010679|Transcript|TC010679_002.|protein_coding||2/6||||||||||-1||||||,G|intron_variant|MODIFIER||TC010679|Transcript|TC010679_003.|protein_coding||2/5||||||||||-1||||||
1	784935	-0.07029039	0.05044702	0.697	23.57425344	founder	CM000284.3	8481537	8481537	C/T	0.863863864	8	CM000284.3	8481537	CM000284.3_8481537_C/T	C	T	.	.	CSQ=T|intron_variant|MODIFIER||TC012466|Transcript|TC012466_001.|protein_coding||2/3||||||||||1||||||,T|upstream_gene_variant|MODIFIER||TC012467|Transcript|TC012467_001.|protein_coding|||||||||||1864|1||||||
1	785369	0.02390796	0.02350776	0.528	20.44327118	founder	CM000284.3	8514883	8514883	T/G	0.976389947	8	CM000284.3	8514883	CM000284.3_8514883_T/G	T	G	.	.	CSQ=G|synonymous_variant|LOW||TC031238|Transcript|TC031238_001.|protein_coding|7/39||||2082|2055|685|L|ctT/ctG|||1||||||
1	790066	0.06003893	0.05451245	0.584	21.42954711	founder	CM000284.3	9028906	9028906	A/G	0.764179104	8	CM000284.3	9028906	CM000284.3_9028906_A/G	A	G	.	.	CSQ=G|downstream_gene_variant|MODIFIER||TC012480|Transcript|TC012480_001.|protein_coding|||||||||||545|1||||||,G|intron_variant|MODIFIER||TC034357|Transcript|TC034357_001.|protein_coding||1/21||||||||||-1||||||,G|intron_variant|MODIFIER||TC034357|Transcript|TC034357_002.|protein_coding||1/23||||||||||-1||||||
1	790067	0.075841	0.05624856	0.685	23.33015212	founder	CM000284.3	9028907	9028907	A/G	0.756716418	8	CM000284.3	9028907	CM000284.3_9028907_A/G	A	G	.	.	CSQ=G|downstream_gene_variant|MODIFIER||TC012480|Transcript|TC012480_001.|protein_coding|||||||||||546|1||||||,G|intron_variant|MODIFIER||TC034357|Transcript|TC034357_001.|protein_coding||1/21||||||||||-1||||||,G|intron_variant|MODIFIER||TC034357|Transcript|TC034357_002.|protein_coding||1/23||||||||||-1||||||
1	790076	0.0614986	0.05610057	0.575	21.26914109	founder	CM000284.3	9029137	9029137	A/G	0.802139037	8	CM000284.3	9029137	CM000284.3_9029137_A/G	A	G	.	.	CSQ=G|downstream_gene_variant|MODIFIER||TC012480|Transcript|TC012480_001.|protein_coding|||||||||||776|1||||||,G|intron_variant|MODIFIER||TC034357|Transcript|TC034357_001.|protein_coding||1/21||||||||||-1||||||,G|intron_variant|MODIFIER||TC034357|Transcript|TC034357_002.|protein_coding||1/23||||||||||-1||||||
1	790120	0.06843707	0.05484388	0.648	22.60667537	founder	CM000284.3	9033746	9033746	T/C	0.804616653	8	CM000284.3	9033746	CM000284.3_9033746_T/C	T	C	.	.	CSQ=C|intron_variant|MODIFIER||TC034357|Transcript|TC034357_001.|protein_coding||1/21||||||||||-1||||||,C|intron_variant|MODIFIER||TC034357|Transcript|TC034357_002.|protein_coding||1/23||||||||||-1||||||
1	790201	0.05604076	0.05116971	0.578	21.32250582	founder	CM000284.3	9041159	9041159	G/C	0.831156716	8	CM000284.3	9041159	CM000284.3_9041159_G/C	G	C	.	.	CSQ=C|upstream_gene_variant|MODIFIER|tRNA-Asn|ENSRNA022736455|Transcript|ENSRNA022736455-T1.|tRNA|||||||||||2523|1||TRNASCAN_SE||||,C|intron_variant|MODIFIER||TC011998|Transcript|TC011998_001.|protein_coding||10/11||||||||||-1||||||,C|upstream_gene_variant|MODIFIER||TC034357|Transcript|TC034357_001.|protein_coding|||||||||||1681|-1||||||,C|upstream_gene_variant|MODIFIER||TC034357|Transcript|TC034…
1	792076	-0.0481512	0.04935861	0.513	20.18223598	founder	CM000284.3	9336427	9336427	C/T	0.880299252	8	CM000284.3	9336427	CM000284.3_9336427_C/T	C	T	.	.	CSQ=T|intergenic_variant|MODIFIER|||||||||||||||||||||||
1	794184	-0.07098177	0.06017675	0.608	21.86252707	founder	CM000284.3	9548232	9548232	G/A	0.804310345	8	CM000284.3	9548232	CM000284.3_9548232_G/A	G	A	.	.	CSQ=A|upstream_gene_variant|MODIFIER||TC011974|Transcript|TC011974_001.|protein_coding|||||||||||1139|-1||||||,A|downstream_gene_variant|MODIFIER||TC012505|Transcript|TC012505_001.|protein_coding|||||||||||3560|1||||||,A|upstream_gene_variant|MODIFIER||TC012506|Transcript|TC012506_001.|protein_coding|||||||||||623|1||||||,A|downstream_gene_variant|MODIFIER||TC034877|Transcript|TC034877_001.|prote…
1	794360	-0.09743679	0.06939444	0.703	23.6983407	founder	CM000284.3	9596587	9596587	A/G	0.44	8	CM000284.3	9596587	CM000284.3_9596587_A/G	A	G	.	.	CSQ=G|intron_variant|MODIFIER||TC011972|Transcript|TC011972_001.|protein_coding||9/12||||||||||-1||||||
1	795557	-0.11280969	0.02640996	0.993	41.47486403	founder	CM000284.3	9785345	9785345	T/A	0.748837209	8	CM000284.3	9785345	CM000284.3_9785345_T/A	T	A	.	.	CSQ=A|intergenic_variant|MODIFIER|||||||||||||||||||||||
1	795558	-0.13437587	0.02635076	1	52.96447989	founder	CM000284.3	9785348	9785348	T/A	0.750232126	8	CM000284.3	9785348	CM000284.3_9785348_T/A	T	A	.	.	CSQ=A|intergenic_variant|MODIFIER|||||||||||||||||||||||
1	795944	-0.17257406	0.03200769	1	52.96447989	founder	CM000284.3	9828533	9828533	A/G	0.450388266	8	CM000284.3	9828533	CM000284.3_9828533_A/G	A	G	.	.	CSQ=G|downstream_gene_variant|MODIFIER||TC016261|Transcript|TC016261_001.|protein_coding|||||||||||4261|1||||||,G|intron_variant|MODIFIER||TC034370|Transcript|TC034370_001.|protein_coding||12/12||||||||||-1||||||,G|intron_variant|MODIFIER||TC034370|Transcript|TC034370_002.|protein_coding||12/12||||||||||-1||||||,G|intron_variant|MODIFIER||TC034370|Transcript|TC034370_003.|protein_coding||13/13|||…
1	796586	-0.06684502	0.06853813	0.511	20.14747236	founder	CM000284.3	9892838	9892838	C/T	0.637237762	8	CM000284.3	9892838	CM000284.3_9892838_C/T	C	T	.	.	CSQ=T|downstream_gene_variant|MODIFIER||TC016263|Transcript|TC016263_001.|protein_coding|||||||||||1515|1||||||,T|upstream_gene_variant|MODIFIER||TC016264|Transcript|TC016264_001.|protein_coding|||||||||||1969|1||||||,T|intron_variant|MODIFIER||TC034370|Transcript|TC034370_001.|protein_coding||5/12||||||||||-1||||||,T|intron_variant|MODIFIER||TC034370|Transcript|TC034370_002.|protein_coding||5/12…
1	797086	0.12112544	0.05620333	0.861	27.87623546	founder	CM000284.3	9946505	9946505	C/T	0.385406922	8	CM000284.3	9946505	CM000284.3_9946505_C/T	C	T	.	.	CSQ=T|intron_variant|MODIFIER||TC034370|Transcript|TC034370_001.|protein_coding||4/12||||||||||-1||||||,T|intron_variant|MODIFIER||TC034370|Transcript|TC034370_002.|protein_coding||4/12||||||||||-1||||||,T|intron_variant|MODIFIER||TC034370|Transcript|TC034370_003.|protein_coding||5/13||||||||||-1||||||
1	797110	-0.04944668	0.04594476	0.566	21.10961896	founder	CM000284.3	9949397	9949397	G/A	0.805532272	8	CM000284.3	9949397	CM000284.3_9949397_G/A	G	A	.	.	CSQ=A|intron_variant|MODIFIER||TC034370|Transcript|TC034370_001.|protein_coding||3/12||||||||||-1||||||,A|intron_variant|MODIFIER||TC034370|Transcript|TC034370_002.|protein_coding||3/12||||||||||-1||||||,A|intron_variant|MODIFIER||TC034370|Transcript|TC034370_003.|protein_coding||4/13||||||||||-1||||||
1	797111	-0.05385665	0.0437298	0.626	22.19337926	founder	CM000284.3	9949408	9949408	C/T	0.805737705	8	CM000284.3	9949408	CM000284.3_9949408_C/T	C	T	.	.	CSQ=T|intron_variant|MODIFIER||TC034370|Transcript|TC034370_001.|protein_coding||3/12||||||||||-1||||||,T|intron_variant|MODIFIER||TC034370|Transcript|TC034370_002.|protein_coding||3/12||||||||||-1||||||,T|intron_variant|MODIFIER||TC034370|Transcript|TC034370_003.|protein_coding||4/13||||||||||-1||||||
1	797479	0.05598403	0.05231155	0.556	20.93327016	founder	CM000284.3	9982802	9982802	C/A	0.936300175	8	CM000284.3	9982802	CM000284.3_9982802_C/A	C	A	.	.	CSQ=A|intron_variant|MODIFIER||TC034370|Transcript|TC034370_001.|protein_coding||2/12||||||||||-1||||||,A|intron_variant|MODIFIER||TC034370|Transcript|TC034370_002.|protein_coding||2/12||||||||||-1||||||,A|intron_variant|MODIFIER||TC034370|Transcript|TC034370_003.|protein_coding||2/13||||||||||-1||||||
1	798355	0.08339285	0.05275899	0.758	24.91489034	founder	CM000284.3	10057724	10057724	A/T	0.752151463	8	CM000284.3	10057724	CM000284.3_10057724_A/T	A	T	.	.	CSQ=T|intergenic_variant|MODIFIER|||||||||||||||||||||||
1	798377	-0.06436384	0.05636474	0.596	21.64500089	founder	CM000284.3	10059465	10059465	G/A	0.811678832	8	CM000284.3	10059465	CM000284.3_10059465_G/A	G	A	.	.	CSQ=A|intergenic_variant|MODIFIER|||||||||||||||||||||||
1	798429	-0.06273285	0.04362352	0.714	23.92967373	founder	CM000284.3	10063439	10063439	G/A	0.772133527	8	CM000284.3	10063439	CM000284.3_10063439_G/A	G	A	.	.	CSQ=A|intergenic_variant|MODIFIER|||||||||||||||||||||||
1	798430	0.11421592	0.03474381	0.971	35.20456427	founder	CM000284.3	10065926	10065926	A/C	0.666944908	8	CM000284.3	10065926	CM000284.3_10065926_A/C	A	C	.	.	CSQ=C|intergenic_variant|MODIFIER|||||||||||||||||||||||
1	798581	0.03966544	0.03244379	0.62	22.08243287	founder	CM000284.3	10080043	10080043	T/C	0.975482912	8	CM000284.3	10080043	CM000284.3_10080043_T/C	T	C	.	.	CSQ=C|downstream_gene_variant|MODIFIER||TC016267|Transcript|TC016267_001.|protein_coding|||||||||||2209|1||||||
1	800435	0.06871486	0.05019766	0.689	23.41094027	founder	CM000284.3	10278773	10278773	T/G	0.736796537	8	CM000284.3	10278773	CM000284.3_10278773_T/G	T	G	.	.	CSQ=G|3_prime_UTR_variant|MODIFIER||TC034367|Transcript|TC034367_001.|protein_coding|11/11||||2844|||||||-1||||||,G|upstream_gene_variant|MODIFIER||TC034881|Transcript|TC034881_001.|protein_coding|||||||||||175|-1||||||
1	800887	-0.08858544	0.05512938	0.76	24.96237545	founder	CM000284.3	10316897	10316897	T/C	0.22811344	8	CM000284.3	10316897	CM000284.3_10316897_T/C	T	C	.	.	CSQ=C|upstream_gene_variant|MODIFIER||TC016275|Transcript|TC016275_001.|protein_coding|||||||||||3434|1||||||,C|intron_variant|MODIFIER||TC034367|Transcript|TC034367_001.|protein_coding||1/10||||||||||-1||||||
1	802392	-0.09493072	0.04461771	0.86	27.8400561	founder	CM000284.3	10445683	10445683	C/T	0.838742394	8	CM000284.3	10445683	CM000284.3_10445683_C/T	C	T	.	.	CSQ=T|intron_variant|MODIFIER||TC016278|Transcript|TC016278_002.|protein_coding||1/6||||||||||1||||||,T|intron_variant|MODIFIER||TC034366|Transcript|TC034366_001.|protein_coding||1/1||||||||||1||||||
1	802401	0.10106726	0.03519548	0.938	31.75446343	founder	CM000284.3	10445892	10445892	T/C	0.91422367	8	CM000284.3	10445892	CM000284.3_10445892_T/C	T	C	.	.	CSQ=C|intron_variant|MODIFIER||TC016278|Transcript|TC016278_002.|protein_coding||1/6||||||||||1||||||,C|intron_variant|MODIFIER||TC034366|Transcript|TC034366_001.|protein_coding||1/1||||||||||1||||||
1	802467	0.09841556	0.04093479	0.892	29.12576293	founder	CM000284.3	10455646	10455646	A/T	0.929519918	8	CM000284.3	10455646	CM000284.3_10455646_A/T	A	T	.	.	CSQ=T|intron_variant|MODIFIER||TC016278|Transcript|TC016278_001.|protein_coding||2/6||||||||||1||||||,T|intron_variant|MODIFIER||TC016278|Transcript|TC016278_002.|protein_coding||2/6||||||||||1||||||
1	803891	0.07232089	0.05063517	0.709	23.82388441	founder	CM000284.3	10700903	10700903	A/G	0.787545788	8	CM000284.3	10700903	CM000284.3_10700903_A/G	A	G	.	.	CSQ=G|intron_variant|MODIFIER||TC031243|Transcript|TC031243_001.|protein_coding||2/8||||||||||-1||||||,G|intron_variant|MODIFIER||TC031243|Transcript|TC031243_002.|protein_coding||2/8||||||||||-1||||||,G|intron_variant|MODIFIER||TC031243|Transcript|TC031243_003.|protein_coding||2/6||||||||||-1||||||,G|intron_variant|MODIFIER||TC031243|Transcript|TC031243_004.|protein_coding||3/9||||||||||-1||||||…
1	804712	0.10020974	0.05024791	0.86	27.8400561	founder	CM000284.3	10829152	10829152	T/C	0.776876268	8	CM000284.3	10829152	CM000284.3_10829152_T/C	T	C	.	.	CSQ=C|intron_variant|MODIFIER||TC011960|Transcript|TC011960_001.|protein_coding||1/8||||||||||-1||||||,C|intron_variant|MODIFIER||TC012513|Transcript|TC012513_001.|protein_coding||1/1||||||||||1||||||
1	804713	-0.09902857	0.04117709	0.888	28.94830138	founder	CM000284.3	10829168	10829168	G/A	0.768500949	8	CM000284.3	10829168	CM000284.3_10829168_G/A	G	A	.	.	CSQ=A|intron_variant|MODIFIER||TC011960|Transcript|TC011960_001.|protein_coding||1/8||||||||||-1||||||,A|intron_variant|MODIFIER||TC012513|Transcript|TC012513_001.|protein_coding||1/1||||||||||1||||||
1	804720	-0.0850255	0.06659567	0.651	22.66390756	founder	CM000284.3	10829254	10829254	T/A	0.779058598	8	CM000284.3	10829254	CM000284.3_10829254_T/A	T	A	.	.	CSQ=A|intron_variant|MODIFIER||TC011960|Transcript|TC011960_001.|protein_coding||1/8||||||||||-1||||||,A|intron_variant|MODIFIER||TC012513|Transcript|TC012513_001.|protein_coding||1/1||||||||||1||||||
1	804741	0.05663619	0.05539621	0.535	20.56536024	founder	CM000284.3	10832742	10832742	A/G	0.796324655	8	CM000284.3	10832742	CM000284.3_10832742_A/G	A	G	.	.	CSQ=G|intron_variant|MODIFIER||TC011960|Transcript|TC011960_001.|protein_coding||1/8||||||||||-1||||||,G|intron_variant|MODIFIER||TC012513|Transcript|TC012513_001.|protein_coding||1/1||||||||||1||||||
1	804743	0.09284952	0.05608452	0.773	25.27788831	founder	CM000284.3	10833525	10833525	A/T	0.790882061	8	CM000284.3	10833525	CM000284.3_10833525_A/T	A	T	.	.	CSQ=T|intron_variant|MODIFIER||TC011960|Transcript|TC011960_001.|protein_coding||1/8||||||||||-1||||||,T|intron_variant|MODIFIER||TC012513|Transcript|TC012513_001.|protein_coding||1/1||||||||||1||||||
1	807032	-0.06378217	0.06236872	0.537	20.60028489	founder	CM000284.3	11200525	11200525	C/T	0.922787194	8	CM000284.3	11200525	CM000284.3_11200525_C/T	C	T	.	.	CSQ=T|downstream_gene_variant|MODIFIER||TC011943|Transcript|TC011943_001.|protein_coding|||||||||||2565|-1||||||,T|downstream_gene_variant|MODIFIER||TC012544|Transcript|TC012544_001.|protein_coding|||||||||||372|1||||||,T|intron_variant|MODIFIER||TC012544|Transcript|TC012544_002.|protein_coding||5/5||||||||||1||||||,T|upstream_gene_variant|MODIFIER||TC012545|Transcript|TC012545_001.|protein_codin…
1	807503	0.06545376	0.06187405	0.549	20.81030997	founder	CM000284.3	11263848	11263848	C/A	0.248752673	8	CM000284.3	11263848	CM000284.3_11263848_C/A	C	A	.	.	CSQ=A|3_prime_UTR_variant|MODIFIER||TC012548|Transcript|TC012548_001.|protein_coding|3/3||||805|||||||1||||||
1	808184	-0.11370773	0.04844584	0.878	28.5276988	founder	CM000284.3	11365885	11365885	T/C	0.067932068	8	CM000284.3	11365885	CM000284.3_11365885_T/C	T	C	.	.	CSQ=C|downstream_gene_variant|MODIFIER||TC011938|Transcript|TC011938_001.|protein_coding|||||||||||3566|-1||||||,C|downstream_gene_variant|MODIFIER||TC012552|Transcript|TC012552_001.|protein_coding|||||||||||340|1||||||,C|upstream_gene_variant|MODIFIER||TC012553|Transcript|TC012553_001.|protein_coding|||||||||||711|1||||||,C|3_prime_UTR_variant|MODIFIER||TC030554|Transcript|TC030554_001.|protein_…
1	808439	-0.08155112	0.07195739	0.588	21.50115305	founder	CM000284.3	11408680	11408680	T/G	0.508641975	8	CM000284.3	11408680	CM000284.3_11408680_T/G	T	G	.	.	CSQ=G|downstream_gene_variant|MODIFIER|tRNA-Asp|ENSRNA022736430|Transcript|ENSRNA022736430-T1.|tRNA|||||||||||307|1||TRNASCAN_SE||||,G|downstream_gene_variant|MODIFIER||TC012554|Transcript|TC012554_001.|protein_coding|||||||||||4438|1||||||,G|intron_variant|MODIFIER||TC031246|Transcript|TC031246_001.|protein_coding||6/13||||||||||-1||||||
1	809298	0.14988996	0.02782721	1	52.96447989	founder	CM000284.3	11538942	11538942	A/G	0.623966942	8	CM000284.3	11538942	CM000284.3_11538942_A/G	A	G	.	.	CSQ=G|intron_variant|MODIFIER||TC012567|Transcript|TC012567_001.|protein_coding||1/8||||||||||1||||||,G|upstream_gene_variant|MODIFIER||TC034392|Transcript|TC034392_001.|protein_coding|||||||||||4985|-1||||||,G|upstream_gene_variant|MODIFIER||TC034393|Transcript|TC034393_001.|protein_coding|||||||||||1945|-1||||||
1	809300	0.11087498	0.07035603	0.738	24.45390265	founder	CM000284.3	11538974	11538974	A/T	0.664700098	8	CM000284.3	11538974	CM000284.3_11538974_A/T	A	T	.	.	CSQ=T|intron_variant|MODIFIER||TC012567|Transcript|TC012567_001.|protein_coding||1/8||||||||||1||||||,T|upstream_gene_variant|MODIFIER||TC034393|Transcript|TC034393_001.|protein_coding|||||||||||1977|-1||||||
1	810534	-0.10269993	0.06257755	0.761	24.9862195	founder	CM000284.3	11738347	11738347	A/C	0.45695897	8	CM000284.3	11738347	CM000284.3_11738347_A/C	A	C	.	.	CSQ=C|downstream_gene_variant|MODIFIER||TC011911|Transcript|TC011911_001.|protein_coding|||||||||||138|-1||||||,C|upstream_gene_variant|MODIFIER||TC011912|Transcript|TC011912_001.|protein_coding|||||||||||1735|-1||||||,C|upstream_gene_variant|MODIFIER||TC011913|Transcript|TC011913_001.|protein_coding|||||||||||4615|-1||||||,C|downstream_gene_variant|MODIFIER||TC034397|Transcript|TC034397_001.|pro…
1	811221	-0.08813252	0.06277495	0.696	23.55370851	founder	CM000284.3	11905727	11905727	C/T	0.708086785	8	CM000284.3	11905727	CM000284.3_11905727_C/T	C	T	.	.	CSQ=T|upstream_gene_variant|MODIFIER||TC012598|Transcript|TC012598_001.|protein_coding|||||||||||4877|1||||||
1	811224	0.13108237	0.04945534	0.926	30.93014462	founder	CM000284.3	11905753	11905753	A/T	0.71297989	8	CM000284.3	11905753	CM000284.3_11905753_A/T	A	T	.	.	CSQ=T|upstream_gene_variant|MODIFIER||TC012598|Transcript|TC012598_001.|protein_coding|||||||||||4851|1||||||
1	814534	-0.14186257	0.04441747	0.969	34.90597278	founder	CM000284.3	12509221	12509221	C/T	0.788746298	8	CM000284.3	12509221	CM000284.3_12509221_C/T	C	T	.	.	CSQ=T|intron_variant|MODIFIER||TC011858|Transcript|TC011858_001.|protein_coding||1/1||||||||||-1||||||,T|intron_variant|MODIFIER||TC012650|Transcript|TC012650_001.|protein_coding||1/6||||||||||1||||||
1	814535	-0.10079047	0.02236872	0.999	52.96447989	founder	CM000284.3	12509234	12509234	G/A	0.799259944	8	CM000284.3	12509234	CM000284.3_12509234_G/A	G	A	.	.	CSQ=A|intron_variant|MODIFIER||TC011858|Transcript|TC011858_001.|protein_coding||1/1||||||||||-1||||||,A|intron_variant|MODIFIER||TC012650|Transcript|TC012650_001.|protein_coding||1/6||||||||||1||||||
1	814536	-0.13052921	0.0290716	1	52.96447989	founder	CM000284.3	12509243	12509243	T/A	0.783902977	8	CM000284.3	12509243	CM000284.3_12509243_T/A	T	A	.	.	CSQ=A|intron_variant|MODIFIER||TC011858|Transcript|TC011858_001.|protein_coding||1/1||||||||||-1||||||,A|intron_variant|MODIFIER||TC012650|Transcript|TC012650_001.|protein_coding||1/6||||||||||1||||||
1	814537	0.07109115	0.04993116	0.712	23.887227	founder	CM000284.3	12509244	12509244	A/T	0.787610619	8	CM000284.3	12509244	CM000284.3_12509244_A/T	A	T	.	.	CSQ=T|intron_variant|MODIFIER||TC011858|Transcript|TC011858_001.|protein_coding||1/1||||||||||-1||||||,T|intron_variant|MODIFIER||TC012650|Transcript|TC012650_001.|protein_coding||1/6||||||||||1||||||
1	815232	-0.08471487	0.07839162	0.576	21.28691821	founder	CM000284.3	12662351	12662351	C/T	0.456415279	8	CM000284.3	12662351	CM000284.3_12662351_C/T	C	T	.	.	CSQ=T|upstream_gene_variant|MODIFIER||TC011844|Transcript|TC011844_001.|protein_coding|||||||||||2497|-1||||||,T|intron_variant|MODIFIER||TC012660|Transcript|TC012660_001.|protein_coding||2/8||||||||||1||||||,T|upstream_gene_variant|MODIFIER||TC012661|Transcript|TC012661_001.|protein_coding|||||||||||3875|1||||||
1	815362	0.1013638	0.07811786	0.651	22.66390756	founder	CM000284.3	12674356	12674356	T/G	0.467710372	8	CM000284.3	12674356	CM000284.3_12674356_T/G	T	G	.	.	CSQ=G|downstream_gene_variant|MODIFIER||TC011842|Transcript|TC011842_001.|protein_coding|||||||||||2501|-1||||||,G|upstream_gene_variant|MODIFIER||TC011843|Transcript|TC011843_001.|protein_coding|||||||||||3762|-1||||||,G|downstream_gene_variant|MODIFIER||TC012662|Transcript|TC012662_001.|protein_coding|||||||||||240|1||||||,G|upstream_gene_variant|MODIFIER||TC012663|Transcript|TC012663_001.|prot…
1	818112	-0.07293747	0.05668361	0.652	22.68303546	founder	CM000284.3	13215607	13215607	G/A	0.761668322	8	CM000284.3	13215607	CM000284.3_13215607_G/A	G	A	.	.	CSQ=A|intergenic_variant|MODIFIER|||||||||||||||||||||||
1	821531	-0.14378055	0.03957883	0.959	33.64669945	founder	CM000284.3	13931112	13931112	T/A	0.597402597	8	CM000284.3	13931112	CM000284.3_13931112_T/A	T	A	.	.	CSQ=A|upstream_gene_variant|MODIFIER||TC034444|Transcript|TC034444_001.|protein_coding|||||||||||4978|-1||||||,A|intron_variant|MODIFIER||TC034444|Transcript|TC034444_002.|protein_coding||2/8||||||||||-1||||||,A|intron_variant|MODIFIER||TC034444|Transcript|TC034444_003.|protein_coding||2/2||||||||||-1||||||,A|upstream_gene_variant|MODIFIER||TC034445|Transcript|TC034445_001.|protein_coding||||||||…
1	823675	-0.13522671	0.01715662	1	52.96447989	founder	CM000284.3	14330721	14330721	G/C	0.884020619	8	CM000284.3	14330721	CM000284.3_14330721_G/C	G	C	.	.	CSQ=C|intron_variant|MODIFIER||TC034448|Transcript|TC034448_001.|protein_coding||3/12||||||||||1||||||
1	825993	-0.07439357	0.04975212	0.722	24.10127596	founder	CM000284.3	14758584	14758584	T/C	0.861686391	8	CM000284.3	14758584	CM000284.3_14758584_T/C	T	C	.	.	CSQ=C|intron_variant|MODIFIER||TC034457|Transcript|TC034457_001.|protein_coding||1/5||||||||||1||||||
1	827155	-0.09535714	0.04037881	0.884	28.7762947	founder	CM000284.3	14955647	14955647	G/A	0.829042225	8	CM000284.3	14955647	CM000284.3_14955647_G/A	G	A	.	.	CSQ=A|intergenic_variant|MODIFIER|||||||||||||||||||||||
1	829080	-0.08540819	0.06859354	0.637	22.39868002	founder	CM000284.3	15413787	15413787	T/C	0.681779299	8	CM000284.3	15413787	CM000284.3_15413787_T/C	T	C	.	.	CSQ=C|downstream_gene_variant|MODIFIER||TC012865|Transcript|TC012865_001.|protein_coding|||||||||||2825|-1||||||,C|intron_variant|MODIFIER||TC034896|Transcript|TC034896_001.|protein_coding||3/10||||||||||1||||||
1	832987	-0.0837281	0.04299056	0.835	26.99837726	founder	CM000285.3	235539	235539	G/A	0.841918295	9	CM000285.3	235539	CM000285.3_235539_G/A	G	A	.	.	CSQ=A|intron_variant|MODIFIER||TC031331|Transcript|TC031331_001.|protein_coding||1/1||||||||||-1||||||
1	838854	0.06606596	0.03597501	0.816	26.4250753	founder	CM000285.3	733439	733439	G/C	0.946771379	9	CM000285.3	733439	CM000285.3_733439_G/C	G	C	.	.	CSQ=C|intron_variant|MODIFIER||TC011255|Transcript|TC011255_001.|protein_coding||6/10||||||||||1||||||
1	838974	0.05540579	0.01402759	0.994	42.14870329	founder	CM000285.3	741239	741239	T/C	0.956730769	9	CM000285.3	741239	CM000285.3_741239_T/C	T	C	.	.	CSQ=C|downstream_gene_variant|MODIFIER||TC011232|Transcript|TC011232_001.|protein_coding|||||||||||2320|-1||||||,C|downstream_gene_variant|MODIFIER||TC011255|Transcript|TC011255_001.|protein_coding|||||||||||25|1||||||,C|upstream_gene_variant|MODIFIER||TC011256|Transcript|TC011256_001.|protein_coding|||||||||||1506|1||||||
1	841141	0.04703822	0.04833285	0.506	20.06058763	founder	CM000285.3	966844	966844	A/G	0.892167991	9	CM000285.3	966844	CM000285.3_966844_A/G	A	G	.	.	CSQ=G|intron_variant|MODIFIER||TC011226|Transcript|TC011226_001.|protein_coding||21/33||||||||||-1||||||,G|intron_variant|MODIFIER||TC011226|Transcript|TC011226_002.|protein_coding||21/32||||||||||-1||||||,G|intron_variant|MODIFIER||TC011226|Transcript|TC011226_003.|protein_coding||20/34||||||||||-1||||||,G|intron_variant|MODIFIER||TC011226|Transcript|TC011226_004.|protein_coding||20/34||||||||||…
1	841987	0.07841079	0.06262929	0.652	22.68303546	founder	CM000285.3	1142421	1142421	T/C	0.691413238	9	CM000285.3	1142421	CM000285.3_1142421_T/C	T	C	.	.	CSQ=C|intron_variant|MODIFIER||TC011262|Transcript|TC011262_001.|protein_coding||1/8||||||||||1||||||
1	843894	-0.06976733	0.06413014	0.572	21.21587454	founder	CM000285.3	1359984	1359984	G/A	0.858695652	9	CM000285.3	1359984	CM000285.3_1359984_G/A	G	A	.	.	CSQ=A|intron_variant|MODIFIER||TC031338|Transcript|TC031338_001.|protein_coding||4/9||||||||||-1||||||
1	846238	-0.09986245	0.02476754	0.98	36.85831275	founder	CM000285.3	1634843	1634843	A/G	0.147377939	9	CM000285.3	1634843	CM000285.3_1634843_A/G	A	G	.	.	CSQ=G|intron_variant|MODIFIER||TC016079|Transcript|TC016079_001.|protein_coding||2/6||||||||||-1||||||,G|upstream_gene_variant|MODIFIER||TC016093|Transcript|TC016093_001.|protein_coding|||||||||||1432|1||||||
1	846635	0.12363843	0.03751992	0.959	33.64669945	founder	CM000285.3	1664538	1664538	T/C	0.48255814	9	CM000285.3	1664538	CM000285.3_1664538_T/C	T	C	.	.	CSQ=C|downstream_gene_variant|MODIFIER||TC016078|Transcript|TC016078_001.|protein_coding|||||||||||3109|-1||||||
1	846636	-0.13760281	0.03535232	0.976	36.04873771	founder	CM000285.3	1664542	1664542	C/T	0.479026846	9	CM000285.3	1664542	CM000285.3_1664542_C/T	C	T	.	.	CSQ=T|downstream_gene_variant|MODIFIER||TC016078|Transcript|TC016078_001.|protein_coding|||||||||||3105|-1||||||
1	847889	0.03841597	0.03632343	0.55	20.8278537	founder	CM000285.3	1921301	1921301	G/C	0.925311203	9	CM000285.3	1921301	CM000285.3_1921301_G/C	G	C	.	.	CSQ=C|intergenic_variant|MODIFIER|||||||||||||||||||||||
1	848003	-0.08431006	0.03215942	0.911	30.05763565	founder	CM000285.3	1931271	1931271	T/A	0.895991333	9	CM000285.3	1931271	CM000285.3_1931271_T/A	T	A	.	.	CSQ=A|upstream_gene_variant|MODIFIER||TC011216|Transcript|TC011216_001.|protein_coding|||||||||||919|-1||||||
1	848004	0.05414295	0.04328329	0.651	22.66390756	founder	CM000285.3	1931275	1931275	A/T	0.890909091	9	CM000285.3	1931275	CM000285.3_1931275_A/T	A	T	.	.	CSQ=T|upstream_gene_variant|MODIFIER||TC011216|Transcript|TC011216_001.|protein_coding|||||||||||923|-1||||||
1	851749	0.07867016	0.07119997	0.576	21.28691821	founder	CM000285.3	2315675	2315675	A/G	0.591596639	9	CM000285.3	2315675	CM000285.3_2315675_A/G	A	G	.	.	CSQ=G|downstream_gene_variant|MODIFIER||TC011205|Transcript|TC011205_001.|protein_coding|||||||||||3492|-1||||||,G|downstream_gene_variant|MODIFIER||TC011205|Transcript|TC011205_002.|protein_coding|||||||||||3492|-1||||||,G|downstream_gene_variant|MODIFIER||TC034899|Transcript|TC034899_001.|protein_coding|||||||||||3527|1||||||
1	855774	-0.05914788	0.06370624	0.509	20.11271485	founder	CM000285.3	2735202	2735202	G/A	0.757322176	9	CM000285.3	2735202	CM000285.3_2735202_G/A	G	A	.	.	CSQ=A|upstream_gene_variant|MODIFIER||TC001516|Transcript|TC001516_001.|protein_coding|||||||||||4639|1||||||
1	855776	0.05808241	0.05691521	0.534	20.54790535	founder	CM000285.3	2735207	2735207	A/T	0.754545455	9	CM000285.3	2735207	CM000285.3_2735207_A/T	A	T	.	.	CSQ=T|upstream_gene_variant|MODIFIER||TC001516|Transcript|TC001516_001.|protein_coding|||||||||||4634|1||||||
1	855863	-0.03793087	0.03668629	0.539	20.63523034	founder	CM000285.3	2738819	2738819	C/T	0.895204263	9	CM000285.3	2738819	CM000285.3_2738819_C/T	C	T	.	.	CSQ=T|upstream_gene_variant|MODIFIER||TC001516|Transcript|TC001516_001.|protein_coding|||||||||||1022|1||||||
1	856632	0.07717472	0.06835133	0.581	21.37597304	founder	CM000285.3	2808590	2808590	A/T	0.663611366	9	CM000285.3	2808590	CM000285.3_2808590_A/T	A	T	.	.	CSQ=T|upstream_gene_variant|MODIFIER||TC001535|Transcript|TC001535_001.|protein_coding|||||||||||947|-1||||||,T|upstream_gene_variant|MODIFIER||TC001536|Transcript|TC001536_001.|protein_coding|||||||||||4316|-1||||||
1	856634	-0.10086777	0.06438027	0.766	25.10648107	founder	CM000285.3	2808602	2808602	C/T	0.666666667	9	CM000285.3	2808602	CM000285.3_2808602_C/T	C	T	.	.	CSQ=T|upstream_gene_variant|MODIFIER||TC001535|Transcript|TC001535_001.|protein_coding|||||||||||959|-1||||||,T|upstream_gene_variant|MODIFIER||TC001536|Transcript|TC001536_001.|protein_coding|||||||||||4328|-1||||||
1	856635	-0.0593339	0.05543293	0.563	21.05662152	founder	CM000285.3	2808609	2808609	C/T	0.661835749	9	CM000285.3	2808609	CM000285.3_2808609_C/T	C	T	.	.	CSQ=T|upstream_gene_variant|MODIFIER||TC001535|Transcript|TC001535_001.|protein_coding|||||||||||966|-1||||||,T|upstream_gene_variant|MODIFIER||TC001536|Transcript|TC001536_001.|protein_coding|||||||||||4335|-1||||||
1	859859	0.11304022	0.08412886	0.685	23.33015212	founder	CM000285.3	3124272	3124272	T/C	0.595796281	9	CM000285.3	3124272	CM000285.3_3124272_T/C	T	C	.	.	CSQ=C|downstream_gene_variant|MODIFIER||TC011306|Transcript|TC011306_001.|protein_coding|||||||||||4654|1||||||,C|synonymous_variant|LOW||TC011307|Transcript|TC011307_001.|protein_coding|3/4||||1224|1206|402|L|ctT/ctC|||1||||||,C|upstream_gene_variant|MODIFIER||TC011308|Transcript|TC011308_001.|protein_coding|||||||||||1832|1||||||,C|downstream_gene_variant|MODIFIER||TC031365|Transcript|TC031365_…
1	863064	-0.08142676	0.04475089	0.801	26.00414634	founder	CM000285.3	3513059	3513059	C/T	0.831527094	9	CM000285.3	3513059	CM000285.3_3513059_C/T	C	T	.	.	CSQ=T|intron_variant|MODIFIER||TC011156|Transcript|TC011156_001.|protein_coding||2/3||||||||||-1||||||,T|intron_variant|MODIFIER||TC011156|Transcript|TC011156_003.|protein_coding||1/2||||||||||-1||||||
1	863586	-0.16322491	0.02619615	1	52.96447989	founder	CM000285.3	3603230	3603230	A/T	0.677145285	9	CM000285.3	3603230	CM000285.3_3603230_A/T	A	T	.	.	CSQ=T|synonymous_variant|LOW||TC031371|Transcript|TC031371_001.|protein_coding|13/20||||2790|2556|852|I|atT/atA|||-1||||||,T|synonymous_variant|LOW||TC031371|Transcript|TC031371_002.|protein_coding|14/21||||3278|2607|869|I|atT/atA|||-1||||||
1	865359	0.13483748	0.04870668	0.923	30.7434617	founder	CM000285.3	3829267	3829267	T/G	0.559642147	9	CM000285.3	3829267	CM000285.3_3829267_T/G	T	G	.	.	CSQ=G|intron_variant|MODIFIER||TC031372|Transcript|TC031372_001.|protein_coding||9/20||||||||||1||||||,G|intron_variant|MODIFIER||TC031372|Transcript|TC031372_002.|protein_coding||7/18||||||||||1||||||
1	865361	0.12720714	0.04776402	0.898	29.4031136	founder	CM000285.3	3829318	3829318	T/C	0.547797174	9	CM000285.3	3829318	CM000285.3_3829318_T/C	T	C	.	.	CSQ=C|intron_variant|MODIFIER||TC031372|Transcript|TC031372_001.|protein_coding||9/20||||||||||1||||||,C|intron_variant|MODIFIER||TC031372|Transcript|TC031372_002.|protein_coding||7/18||||||||||1||||||
1	867872	-0.07341132	0.04420046	0.78	25.45307116	founder	CM000285.3	4271730	4271730	T/C	0.164053076	9	CM000285.3	4271730	CM000285.3_4271730_T/C	T	C	.	.	CSQ=C|downstream_gene_variant|MODIFIER||TC011126|Transcript|TC011126_001.|protein_coding|||||||||||836|-1||||||,C|upstream_gene_variant|MODIFIER||TC011352|Transcript|TC011352_001.|protein_coding|||||||||||4009|1||||||,C|upstream_gene_variant|MODIFIER||TC030021|Transcript|TC030021_001.|protein_coding|||||||||||933|-1||||||
1	867873	0.10720214	0.03036947	0.972	35.36143428	founder	CM000285.3	4271737	4271737	C/T	0.135135135	9	CM000285.3	4271737	CM000285.3_4271737_C/T	C	T	.	.	CSQ=T|downstream_gene_variant|MODIFIER||TC011126|Transcript|TC011126_001.|protein_coding|||||||||||829|-1||||||,T|upstream_gene_variant|MODIFIER||TC011352|Transcript|TC011352_001.|protein_coding|||||||||||4002|1||||||,T|upstream_gene_variant|MODIFIER||TC030021|Transcript|TC030021_001.|protein_coding|||||||||||940|-1||||||
1	870210	0.06508578	0.06185961	0.543	20.70518824	founder	CM000285.3	4852837	4852837	G/C	0.780022447	9	CM000285.3	4852837	CM000285.3_4852837_G/C	G	C	.	.	CSQ=C|intron_variant|MODIFIER||TC016191|Transcript|TC016191_001.|protein_coding||2/3||||||||||-1||||||
1	870244	0.07510224	0.06971248	0.563	21.05662152	founder	CM000285.3	4860161	4860161	A/G	0.599166667	9	CM000285.3	4860161	CM000285.3_4860161_A/G	A	G	.	.	CSQ=G|intron_variant|MODIFIER||TC016191|Transcript|TC016191_001.|protein_coding||2/3||||||||||-1||||||
1	871611	0.12143703	0.07423444	0.774	25.30267716	founder	CM000285.3	5219611	5219611	T/A	0.865700483	9	CM000285.3	5219611	CM000285.3_5219611_T/A	T	A	.	.	CSQ=A|intergenic_variant|MODIFIER|||||||||||||||||||||||
1	871680	-0.08406298	0.0226747	0.977	36.23801922	founder	CM000285.3	5221501	5221501	C/T	0.968899522	9	CM000285.3	5221501	CM000285.3_5221501_C/T	C	T	.	.	CSQ=T|intergenic_variant|MODIFIER|||||||||||||||||||||||
1	874373	-0.05485854	0.0556713	0.522	20.33877801	founder	CM000285.3	5496400	5496400	T/A	0.783938815	9	CM000285.3	5496400	CM000285.3_5496400_T/A	T	A	.	.	CSQ=A|intron_variant|MODIFIER||TC011416|Transcript|TC011416_001.|protein_coding||1/2||||||||||-1||||||,A|upstream_gene_variant|MODIFIER||TC031403|Transcript|TC031403_001.|protein_coding|||||||||||613|1||||||
1	876221	-0.14617976	0.04462759	0.967	34.62547729	founder	CM000285.3	5727992	5727992	A/G	0.564760793	9	CM000285.3	5727992	CM000285.3_5727992_A/G	A	G	.	.	CSQ=G|upstream_gene_variant|MODIFIER||TC011406|Transcript|TC011406_001.|protein_coding|||||||||||1962|-1||||||
1	876761	-0.07168323	0.05432277	0.647	22.5876477	founder	CM000285.3	5811616	5811616	A/C	0.977477477	9	CM000285.3	5811616	CM000285.3_5811616_A/C	A	C	.	.	CSQ=C|intron_variant|MODIFIER||TC011078|Transcript|TC011078_001.|protein_coding||2/7||||||||||1||||||
2	833	0.09295363	0.08409309	0.577	21.3047064	core	CM000276.3	525206	525206	C/G	0.571428571	X	CM000276.3	525206	CM000276.3_525206_C/G	C	G	.	.	CSQ=G|intron_variant|MODIFIER||TC001865|Transcript|TC001865_001.|protein_coding||1/1||||||||||-1||||||,G|upstream_gene_variant|MODIFIER||TC031774|Transcript|TC031774_001.|protein_coding|||||||||||4456|-1||||||
2	1213	0.21404756	0.03402094	1	52.96447989	core	CM000276.3	1045095	1045095	T/C	0.887473461	X	CM000276.3	1045095	CM000276.3_1045095_T/C	T	C	.	.	CSQ=C|intron_variant|MODIFIER||TC004659|Transcript|TC004659_001.|protein_coding||1/8||||||||||1||||||
2	1214	0.13473979	0.02927656	0.993	41.47486403	core	CM000276.3	1045171	1045171	G/C	0.747613998	X	CM000276.3	1045171	CM000276.3_1045171_G/C	G	C	.	.	CSQ=C|intron_variant|MODIFIER||TC004659|Transcript|TC004659_001.|protein_coding||1/8||||||||||1||||||
2	1571	0.10260202	0.08330184	0.63	22.2677402	core	CM000276.3	1353046	1353046	C/T	0.498290598	X	CM000276.3	1353046	CM000276.3_1353046_C/T	C	T	.	.	CSQ=T|downstream_gene_variant|MODIFIER||TC001621|Transcript|TC001621_001.|protein_coding|||||||||||1429|-1||||||,T|downstream_gene_variant|MODIFIER||TC001621|Transcript|TC001621_002.|protein_coding|||||||||||1939|-1||||||,T|5_prime_UTR_variant|MODIFIER||TC001622|Transcript|TC001622_001.|protein_coding|2/8||||1777|||||||-1||||||,T|upstream_gene_variant|MODIFIER||TC001623|Transcript|TC001623_001.|p…
2	5840	-0.18407945	0.03421383	0.996	43.91834542	core	CM000276.3	5012472	5012472	G/A	0.490153173	X	CM000276.3	5012472	CM000276.3_5012472_G/A	G	A	.	.	CSQ=A|synonymous_variant|LOW||TC010877|Transcript|TC010877_001.|protein_coding|3/6||||385|306|102|C|tgC/tgT|||-1||||||,A|upstream_gene_variant|MODIFIER||TC010878|Transcript|TC010878_001.|protein_coding|||||||||||918|-1||||||,A|upstream_gene_variant|MODIFIER||TC010878|Transcript|TC010878_002.|protein_coding|||||||||||918|-1||||||
2	7280	-0.12882548	0.0709889	0.8	25.97695186	core	CM000276.3	5810108	5810108	A/T	0.736441484	X	CM000276.3	5810108	CM000276.3_5810108_A/T	A	T	.	.	CSQ=T|intron_variant|MODIFIER||TC010843|Transcript|TC010843_001.|protein_coding||1/3||||||||||-1||||||
2	12818	0.13925298	0.09169771	0.742	24.54419394	core	CM000276.3	8472037	8472037	T/C	0.581027668	X	CM000276.3	8472037	CM000276.3_8472037_T/C	T	C	.	.	CSQ=C|downstream_gene_variant|MODIFIER||TC001737|Transcript|TC001737_001.|protein_coding|||||||||||4278|-1||||||,C|intron_variant|MODIFIER||TC031570|Transcript|TC031570_001.|protein_coding||1/1||||||||||1||||||
2	12819	0.16993974	0.07624356	0.878	28.5276988	core	CM000276.3	8472070	8472070	A/T	0.61440678	X	CM000276.3	8472070	CM000276.3_8472070_A/T	A	T	.	.	CSQ=T|downstream_gene_variant|MODIFIER||TC001737|Transcript|TC001737_001.|protein_coding|||||||||||4245|-1||||||,T|intron_variant|MODIFIER||TC031570|Transcript|TC031570_001.|protein_coding||1/1||||||||||1||||||
2	12820	-0.12609041	0.07496957	0.775	25.32754379	core	CM000276.3	8472093	8472093	C/A	0.611310592	X	CM000276.3	8472093	CM000276.3_8472093_C/A	C	A	.	.	CSQ=A|downstream_gene_variant|MODIFIER||TC001737|Transcript|TC001737_001.|protein_coding|||||||||||4222|-1||||||,A|intron_variant|MODIFIER||TC031570|Transcript|TC031570_001.|protein_coding||1/1||||||||||1||||||
2	12822	0.10913118	0.07460553	0.735	24.3867666	core	CM000276.3	8472133	8472133	A/T	0.636206897	X	CM000276.3	8472133	CM000276.3_8472133_A/T	A	T	.	.	CSQ=T|downstream_gene_variant|MODIFIER||TC001737|Transcript|TC001737_001.|protein_coding|||||||||||4182|-1||||||,T|intron_variant|MODIFIER||TC031570|Transcript|TC031570_001.|protein_coding||1/1||||||||||1||||||
2	12823	-0.1148132	0.08157222	0.693	23.49230054	core	CM000276.3	8472143	8472143	T/A	0.643881857	X	CM000276.3	8472143	CM000276.3_8472143_T/A	T	A	.	.	CSQ=A|downstream_gene_variant|MODIFIER||TC001737|Transcript|TC001737_001.|protein_coding|||||||||||4172|-1||||||,A|intron_variant|MODIFIER||TC031570|Transcript|TC031570_001.|protein_coding||1/1||||||||||1||||||
2	15283	0.14803439	0.05214893	0.939	31.82970952	core	CM000277.3	568883	568883	A/T	0.696629213	1	CM000277.3	568883	CM000277.3_568883_A/T	A	T	.	.	CSQ=T|intron_variant|MODIFIER||TC004992|Transcript|TC004992_001.|protein_coding||3/12||||||||||-1||||||
2	15474	0.12749416	0.04790119	0.916	30.33251382	core	CM000277.3	585272	585272	C/T	0.846347607	1	CM000277.3	585272	CM000277.3_585272_C/T	C	T	.	.	CSQ=T|downstream_gene_variant|MODIFIER||TC004991|Transcript|TC004991_001.|protein_coding|||||||||||3002|-1||||||,T|downstream_gene_variant|MODIFIER||TC005004|Transcript|TC005004_001.|protein_coding|||||||||||1470|1||||||
2	15929	0.16203308	0.0649881	0.896	29.30909865	core	CM000277.3	650248	650248	C/A	0.44858871	1	CM000277.3	650248	CM000277.3_650248_C/A	C	A	.	.	CSQ=A|intron_variant|MODIFIER||TC005008|Transcript|TC005008_001.|protein_coding||1/4||||||||||1||||||,A|intron_variant|MODIFIER||TC005008|Transcript|TC005008_002.|protein_coding||4/8||||||||||1||||||,A|intron_variant|MODIFIER||TC005008|Transcript|TC005008_003.|protein_coding||4/4||||||||||1||||||
2	18483	0.09168002	0.05178905	0.786	25.60643967	core	CM000277.3	993419	993419	T/A	0.814876033	1	CM000277.3	993419	CM000277.3_993419_T/A	T	A	.	.	CSQ=A|intron_variant|MODIFIER||TC012917|Transcript|TC012917_001.|protein_coding||2/3||||||||||1||||||
2	24785	-0.1482776	0.06583588	0.887	28.90480371	core	CM000277.3	2157517	2157517	A/G	0.739935588	1	CM000277.3	2157517	CM000277.3_2157517_A/G	A	G	.	.	CSQ=G|intergenic_variant|MODIFIER|||||||||||||||||||||||
2	24786	0.1540924	0.05197344	0.952	32.93030906	core	CM000277.3	2157519	2157519	G/A	0.738709677	1	CM000277.3	2157519	CM000277.3_2157519_G/A	G	A	.	.	CSQ=A|intergenic_variant|MODIFIER|||||||||||||||||||||||
2	24789	0.08627924	0.07646529	0.586	21.46532469	core	CM000277.3	2157570	2157570	T/C	0.443047918	1	CM000277.3	2157570	CM000277.3_2157570_T/C	T	C	.	.	CSQ=C|intergenic_variant|MODIFIER|||||||||||||||||||||||
2	24790	-0.07480197	0.06772934	0.577	21.3047064	core	CM000277.3	2157596	2157596	G/A	0.652631579	1	CM000277.3	2157596	CM000277.3_2157596_G/A	G	A	.	.	CSQ=A|intergenic_variant|MODIFIER|||||||||||||||||||||||
2	26753	-0.06035166	0.05422597	0.593	21.59095479	core	CM000277.3	2384294	2384294	T/G	0.873160477	1	CM000277.3	2384294	CM000277.3_2384294_T/G	T	G	.	.	CSQ=G|intron_variant|MODIFIER||TC004564|Transcript|TC004564_001.|protein_coding||5/5||||||||||-1||||||
2	26792	-0.18755807	0.05353328	0.987	38.76008995	core	CM000277.3	2390848	2390848	C/A	0.510613208	1	CM000277.3	2390848	CM000277.3_2390848_C/A	C	A	.	.	CSQ=A|upstream_gene_variant|MODIFIER||TC004564|Transcript|TC004564_001.|protein_coding|||||||||||966|-1||||||,A|upstream_gene_variant|MODIFIER||TC004819|Transcript|TC004819_001.|protein_coding|||||||||||1721|1||||||,A|upstream_gene_variant|MODIFIER||TC004819|Transcript|TC004819_002.|protein_coding|||||||||||1721|1||||||
2	26793	-0.14851963	0.04593484	0.953	33.02630237	core	CM000277.3	2391022	2391022	G/A	0.667525773	1	CM000277.3	2391022	CM000277.3_2391022_G/A	G	A	.	.	CSQ=A|upstream_gene_variant|MODIFIER||TC004564|Transcript|TC004564_001.|protein_coding|||||||||||1140|-1||||||,A|upstream_gene_variant|MODIFIER||TC004819|Transcript|TC004819_001.|protein_coding|||||||||||1547|1||||||,A|upstream_gene_variant|MODIFIER||TC004819|Transcript|TC004819_002.|protein_coding|||||||||||1547|1||||||
2	28567	-0.07866499	0.07182709	0.58	21.35813898	core	CM000277.3	2558935	2558935	G/A	0.748314607	1	CM000277.3	2558935	CM000277.3_2558935_G/A	G	A	.	.	CSQ=A|downstream_gene_variant|MODIFIER||TC004832|Transcript|TC004832_001.|protein_coding|||||||||||1552|1||||||,A|intron_variant|MODIFIER||TC030553|Transcript|TC030553_001.|protein_coding||1/2||||||||||1||||||
2	28649	-0.09800146	0.09059373	0.568	21.14499783	core	CM000277.3	2565777	2565777	G/T	0.461295419	1	CM000277.3	2565777	CM000277.3_2565777_G/T	G	T	.	.	CSQ=T|downstream_gene_variant|MODIFIER||TC004556|Transcript|TC004556_001.|protein_coding|||||||||||482|-1||||||,T|downstream_gene_variant|MODIFIER||TC030553|Transcript|TC030553_001.|protein_coding|||||||||||201|1||||||
2	29742	-0.09369664	0.09591968	0.516	20.23439535	core	CM000277.3	2696538	2696538	G/A	0.418079096	1	CM000277.3	2696538	CM000277.3_2696538_G/A	G	A	.	.	CSQ=A|upstream_gene_variant|MODIFIER||TC004550|Transcript|TC004550_001.|protein_coding|||||||||||2412|-1||||||,A|downstream_gene_variant|MODIFIER||TC004839|Transcript|TC004839_001.|protein_coding|||||||||||4773|1||||||
2	33998	-0.07533836	0.07145591	0.548	20.79277318	core	CM000277.3	3036013	3036013	C/T	0.79748954	1	CM000277.3	3036013	CM000277.3_3036013_C/T	C	T	.	.	CSQ=T|downstream_gene_variant|MODIFIER||TC004535|Transcript|TC004535_001.|protein_coding|||||||||||4113|-1||||||
2	40148	-0.11006109	0.1072493	0.538	20.61775495	core	CM000277.3	3718661	3718661	A/G	0.624883068	1	CM000277.3	3718661	CM000277.3_3718661_A/G	A	G	.	.	CSQ=G|intron_variant|MODIFIER||TC004499|Transcript|TC004499_001.|protein_coding||1/9||||||||||-1||||||
2	46986	-0.1301905	0.08129348	0.747	24.65835275	core	CM000277.3	4782910	4782910	A/T	0.538302277	1	CM000277.3	4782910	CM000277.3_4782910_A/T	A	T	.	.	CSQ=T|downstream_gene_variant|MODIFIER||TC004457|Transcript|TC004457_001.|protein_coding|||||||||||2134|-1||||||,T|upstream_gene_variant|MODIFIER||TC004458|Transcript|TC004458_001.|protein_coding|||||||||||2059|-1||||||,T|downstream_gene_variant|MODIFIER||TC004933|Transcript|TC004933_001.|protein_coding|||||||||||4620|1||||||,T|downstream_gene_variant|MODIFIER||TC004934|Transcript|TC004934_001.|p…
2	49029	0.1054835	0.07331744	0.704	23.71916143	core	CM000277.3	5047499	5047499	A/C	0.74009324	1	CM000277.3	5047499	CM000277.3_5047499_A/C	A	C	.	.	CSQ=C|intergenic_variant|MODIFIER|||||||||||||||||||||||
2	49032	-0.07435731	0.07447897	0.524	20.37359529	core	CM000277.3	5047667	5047667	G/T	0.776978417	1	CM000277.3	5047667	CM000277.3_5047667_G/T	G	T	.	.	CSQ=T|intergenic_variant|MODIFIER|||||||||||||||||||||||
2	51023	0.08935422	0.08272142	0.577	21.3047064	core	CM000277.3	5263216	5263216	C/A	0.706642066	1	CM000277.3	5263216	CM000277.3_5263216_C/A	C	A	.	.	CSQ=A|downstream_gene_variant|MODIFIER||TC004958|Transcript|TC004958_002.|protein_coding|||||||||||3657|1||||||,A|downstream_gene_variant|MODIFIER||TC004958|Transcript|TC004958_004.|protein_coding|||||||||||3657|1||||||,A|upstream_gene_variant|MODIFIER||TC004959|Transcript|TC004959_001.|protein_coding|||||||||||464|1||||||,A|upstream_gene_variant|MODIFIER||TC004960|Transcript|TC004960_001.|protei…
2	52594	-0.1450368	0.05849857	0.891	29.08086401	core	CM000277.3	5476343	5476343	T/C	0.264705882	1	CM000277.3	5476343	CM000277.3_5476343_T/C	T	C	.	.	CSQ=C|downstream_gene_variant|MODIFIER||TC004417|Transcript|TC004417_001.|protein_coding|||||||||||48|-1||||||,C|downstream_gene_variant|MODIFIER||TC004980|Transcript|TC004980_001.|protein_coding|||||||||||1333|1||||||
2	62489	-0.05545539	0.05017373	0.587	21.48323244	core	CM000277.3	6598784	6598784	G/A	0.939346812	1	CM000277.3	6598784	CM000277.3_6598784_G/A	G	A	.	.	CSQ=A|downstream_gene_variant|MODIFIER||TC000736|Transcript|TC000736_001.|protein_coding|||||||||||419|-1||||||,A|upstream_gene_variant|MODIFIER||TC000737|Transcript|TC000737_001.|protein_coding|||||||||||749|-1||||||,A|downstream_gene_variant|MODIFIER||TC000838|Transcript|TC000838_001.|protein_coding|||||||||||2813|1||||||,A|upstream_gene_variant|MODIFIER||TC030989|Transcript|TC030989_001.|prote…
2	62496	0.08587026	0.07848088	0.576	21.28691821	core	CM000277.3	6599283	6599283	T/C	0.62959381	1	CM000277.3	6599283	CM000277.3_6599283_T/C	T	C	.	.	CSQ=C|3_prime_UTR_variant|MODIFIER||TC000736|Transcript|TC000736_001.|protein_coding|2/2||||539|||||||-1||||||,C|upstream_gene_variant|MODIFIER||TC000737|Transcript|TC000737_001.|protein_coding|||||||||||1248|-1||||||,C|downstream_gene_variant|MODIFIER||TC000838|Transcript|TC000838_001.|protein_coding|||||||||||3312|1||||||,C|upstream_gene_variant|MODIFIER||TC030989|Transcript|TC030989_001.|prote…
2	62497	-0.15518674	0.06326716	0.887	28.90480371	core	CM000277.3	6599289	6599289	A/G	0.456269758	1	CM000277.3	6599289	CM000277.3_6599289_A/G	A	G	.	.	CSQ=G|3_prime_UTR_variant|MODIFIER||TC000736|Transcript|TC000736_001.|protein_coding|2/2||||533|||||||-1||||||,G|upstream_gene_variant|MODIFIER||TC000737|Transcript|TC000737_001.|protein_coding|||||||||||1254|-1||||||,G|downstream_gene_variant|MODIFIER||TC000838|Transcript|TC000838_001.|protein_coding|||||||||||3318|1||||||,G|upstream_gene_variant|MODIFIER||TC030989|Transcript|TC030989_001.|prote…
2	62562	-0.08406047	0.081408	0.54	20.65271123	core	CM000277.3	6611352	6611352	C/T	0.529264214	1	CM000277.3	6611352	CM000277.3_6611352_C/T	C	T	.	.	CSQ=T|upstream_gene_variant|MODIFIER||TC000840|Transcript|TC000840_001.|protein_coding|||||||||||3855|1||||||,T|intron_variant|MODIFIER||TC030081|Transcript|TC030081_001.|protein_coding||2/2||||||||||-1||||||,T|intron_variant|MODIFIER||TC030989|Transcript|TC030989_001.|protein_coding||4/6||||||||||1||||||
2	80899	-0.09995354	0.09707262	0.536	20.58282004	core	CM000277.3	10022838	10022838	C/T	0.60566706	1	CM000277.3	10022838	CM000277.3_10022838_C/T	C	T	.	.	CSQ=T|downstream_gene_variant|MODIFIER||TC000539|Transcript|TC000539_001.|protein_coding|||||||||||1852|-1||||||,T|upstream_gene_variant|MODIFIER||TC000540|Transcript|TC000540_001.|protein_coding|||||||||||2900|-1||||||,T|intron_variant|MODIFIER||TC001036|Transcript|TC001036_001.|protein_coding||3/4||||||||||1||||||,T|upstream_gene_variant|MODIFIER||TC001037|Transcript|TC001037_001.|protein_codin…
2	85926	-0.17622101	0.04437313	0.989	39.49438801	core	CM000277.3	11175205	11175205	G/A	0.498031496	1	CM000277.3	11175205	CM000277.3_11175205_G/A	G	A	.	.	CSQ=A|3_prime_UTR_variant|MODIFIER||TC032174|Transcript|TC032174_001.|protein_coding|5/5||||2033|||||||1||||||,A|upstream_gene_variant|MODIFIER||TC032175|Transcript|TC032175_001.|protein_coding|||||||||||447|1||||||
2	85927	-0.10439328	0.07351702	0.724	24.14464679	core	CM000277.3	11175226	11175226	G/T	0.463220676	1	CM000277.3	11175226	CM000277.3_11175226_G/T	G	T	.	.	CSQ=T|3_prime_UTR_variant|MODIFIER||TC032174|Transcript|TC032174_001.|protein_coding|5/5||||2054|||||||1||||||,T|upstream_gene_variant|MODIFIER||TC032175|Transcript|TC032175_001.|protein_coding|||||||||||426|1||||||
2	86308	-0.0972076	0.09625273	0.54	20.65271123	core	CM000277.3	11221480	11221480	C/T	0.359813084	1	CM000277.3	11221480	CM000277.3_11221480_C/T	C	T	.	.	CSQ=T|downstream_gene_variant|MODIFIER||TC000441|Transcript|TC000441_001.|protein_coding|||||||||||336|-1||||||,T|downstream_gene_variant|MODIFIER||TC001115|Transcript|TC001115_001.|protein_coding|||||||||||4941|1||||||,T|downstream_gene_variant|MODIFIER||TC001116|Transcript|TC001116_001.|protein_coding|||||||||||1440|1||||||
2	86340	0.17270393	0.04878578	0.96	33.75846436	core	CM000277.3	11225859	11225859	A/G	0.331723027	1	CM000277.3	11225859	CM000277.3_11225859_A/G	A	G	.	.	CSQ=G|intron_variant|MODIFIER||TC000441|Transcript|TC000441_001.|protein_coding||1/4||||||||||-1||||||
2	90944	0.11210075	0.08143189	0.676	23.1503688	core	CM000277.3	12221488	12221488	C/A	0.678958785	1	CM000277.3	12221488	CM000277.3_12221488_C/A	C	A	.	.	CSQ=A|downstream_gene_variant|MODIFIER||TC000385|Transcript|TC000385_001.|protein_coding|||||||||||1858|-1||||||,A|intron_variant|MODIFIER||TC032197|Transcript|TC032197_001.|protein_coding||3/4||||||||||1||||||,A|intron_variant|MODIFIER||TC032197|Transcript|TC032197_002.|protein_coding||3/4||||||||||1||||||,A|intron_variant|MODIFIER||TC032197|Transcript|TC032197_003.|protein_coding||3/4||||||||||…
2	94566	0.17355231	0.03730319	1	52.96447989	core	CM000277.3	13106721	13106721	G/A	0.695609756	1	CM000277.3	13106721	CM000277.3_13106721_G/A	G	A	.	.	CSQ=A|upstream_gene_variant|MODIFIER||TC001239|Transcript|TC001239_001.|protein_coding|||||||||||2035|1||||||,A|intron_variant|MODIFIER||TC001239|Transcript|TC001239_002.|protein_coding||6/19||||||||||1||||||,A|3_prime_UTR_variant|MODIFIER||TC001239|Transcript|TC001239_003.|protein_coding|5/5||||1327|||||||1||||||
2	94567	0.16538514	0.0405399	0.998	46.9373574	core	CM000277.3	13106725	13106725	C/T	0.711864407	1	CM000277.3	13106725	CM000277.3_13106725_C/T	C	T	.	.	CSQ=T|upstream_gene_variant|MODIFIER||TC001239|Transcript|TC001239_001.|protein_coding|||||||||||2031|1||||||,T|intron_variant|MODIFIER||TC001239|Transcript|TC001239_002.|protein_coding||6/19||||||||||1||||||,T|3_prime_UTR_variant|MODIFIER||TC001239|Transcript|TC001239_003.|protein_coding|5/5||||1331|||||||1||||||
2	94568	-0.15908811	0.0544743	0.921	30.62267734	core	CM000277.3	13106737	13106737	A/T	0.737160121	1	CM000277.3	13106737	CM000277.3_13106737_A/T	A	T	.	.	CSQ=T|upstream_gene_variant|MODIFIER||TC001239|Transcript|TC001239_001.|protein_coding|||||||||||2019|1||||||,T|intron_variant|MODIFIER||TC001239|Transcript|TC001239_002.|protein_coding||6/19||||||||||1||||||,T|3_prime_UTR_variant|MODIFIER||TC001239|Transcript|TC001239_003.|protein_coding|5/5||||1343|||||||1||||||
2	95256	-0.03161743	0.0286552	0.586	21.46532469	core	CM000277.3	13248344	13248344	T/G	0.976882923	1	CM000277.3	13248344	CM000277.3_13248344_T/G	T	G	.	.	CSQ=G|downstream_gene_variant|MODIFIER||TC000303|Transcript|TC000303_001.|protein_coding|||||||||||2640|-1||||||,G|downstream_gene_variant|MODIFIER||TC000304|Transcript|TC000304_001.|protein_coding|||||||||||1464|-1||||||,G|missense_variant|MODERATE||TC001253|Transcript|TC001253_001.|protein_coding|10/10||||3161|2923|975|C/G|Tgc/Ggc|||1||||||,G|upstream_gene_variant|MODIFIER||TC001254|Transcript|…
2	108518	-0.09641075	0.03132482	0.942	32.06258104	core	CM000278.3	781585	781585	G/C	0.873962264	2	CM000278.3	781585	CM000278.3_781585_G/C	G	C	.	.	CSQ=C|upstream_gene_variant|MODIFIER||TC003286|Transcript|TC003286_001.|protein_coding|||||||||||1101|1||||||
2	113251	0.17836072	0.04063403	0.992	40.8905688	core	CM000278.3	1721601	1721601	T/C	0.297013721	2	CM000278.3	1721601	CM000278.3_1721601_T/C	T	C	.	.	CSQ=C|downstream_gene_variant|MODIFIER||TC003345|Transcript|TC003345_001.|protein_coding|||||||||||4404|1||||||,C|synonymous_variant|LOW||TC003347|Transcript|TC003347_001.|protein_coding|2/3||||363|268|90|L|Ttg/Ctg|||1||||||,C|upstream_gene_variant|MODIFIER||TC003348|Transcript|TC003348_001.|protein_coding|||||||||||3072|1||||||,C|downstream_gene_variant|MODIFIER||TC032323|Transcript|TC032323_001…
2	113336	0.16660755	0.04431574	0.974	35.69220804	core	CM000278.3	1732078	1732078	G/A	0.692307692	2	CM000278.3	1732078	CM000278.3_1732078_G/A	G	A	.	.	CSQ=A|downstream_gene_variant|MODIFIER||TC003101|Transcript|TC003101_001.|protein_coding|||||||||||1640|-1||||||,A|upstream_gene_variant|MODIFIER||TC003102|Transcript|TC003102_001.|protein_coding|||||||||||923|-1||||||,A|intron_variant|MODIFIER||TC003103|Transcript|TC003103_001.|protein_coding||1/3||||||||||-1||||||,A|downstream_gene_variant|MODIFIER||TC003348|Transcript|TC003348_001.|protein_cod…
2	113337	-0.11661251	0.05525497	0.881	28.65064142	core	CM000278.3	1732116	1732116	A/T	0.629928315	2	CM000278.3	1732116	CM000278.3_1732116_A/T	A	T	.	.	CSQ=T|downstream_gene_variant|MODIFIER||TC003101|Transcript|TC003101_001.|protein_coding|||||||||||1602|-1||||||,T|upstream_gene_variant|MODIFIER||TC003102|Transcript|TC003102_001.|protein_coding|||||||||||961|-1||||||,T|intron_variant|MODIFIER||TC003103|Transcript|TC003103_001.|protein_coding||1/3||||||||||-1||||||,T|downstream_gene_variant|MODIFIER||TC003348|Transcript|TC003348_001.|protein_cod…
2	113338	-0.16473289	0.03207509	1	52.96447989	core	CM000278.3	1732126	1732126	T/C	0.658282741	2	CM000278.3	1732126	CM000278.3_1732126_T/C	T	C	.	.	CSQ=C|downstream_gene_variant|MODIFIER||TC003101|Transcript|TC003101_001.|protein_coding|||||||||||1592|-1||||||,C|upstream_gene_variant|MODIFIER||TC003102|Transcript|TC003102_001.|protein_coding|||||||||||971|-1||||||,C|intron_variant|MODIFIER||TC003103|Transcript|TC003103_001.|protein_coding||1/3||||||||||-1||||||,C|downstream_gene_variant|MODIFIER||TC003348|Transcript|TC003348_001.|protein_cod…
2	115012	0.16520325	0.07638624	0.865	28.02317534	core	CM000278.3	2024267	2024267	T/A	0.47205503	2	CM000278.3	2024267	CM000278.3_2024267_T/A	T	A	.	.	CSQ=A|intron_variant|MODIFIER||TC032333|Transcript|TC032333_001.|protein_coding||1/1||||||||||-1||||||
2	118970	0.13466583	0.08575498	0.734	24.36449618	core	CM000278.3	2558846	2558846	A/G	0.365274365	2	CM000278.3	2558846	CM000278.3_2558846_A/G	A	G	.	.	CSQ=G|intron_variant|MODIFIER||TC032338|Transcript|TC032338_001.|protein_coding||4/13||||||||||1||||||
2	129990	0.08512308	0.07516391	0.582	21.39381897	core	CM000278.3	4444835	4444835	T/C	0.761026464	2	CM000278.3	4444835	CM000278.3_4444835_T/C	T	C	.	.	CSQ=C|intron_variant|MODIFIER||TC003407|Transcript|TC003407_001.|protein_coding||1/1||||||||||1||||||
2	133318	0.1233764	0.06327908	0.821	26.57125321	core	CM000278.3	4830821	4830821	C/T	0.707070707	2	CM000278.3	4830821	CM000278.3_4830821_C/T	C	T	.	.	CSQ=T|intron_variant|MODIFIER||TC003424|Transcript|TC003424_001.|protein_coding||1/6||||||||||1||||||
2	134598	0.08875363	0.07118482	0.632	22.30504454	core	CM000278.3	4987257	4987257	A/G	0.389101338	2	CM000278.3	4987257	CM000278.3_4987257_A/G	A	G	.	.	CSQ=G|intron_variant|MODIFIER||TC003429|Transcript|TC003429_001.|protein_coding||3/5||||||||||1||||||
2	135482	-0.12378776	0.07716585	0.758	24.91489034	core	CM000278.3	5113743	5113743	A/G	0.643464811	2	CM000278.3	5113743	CM000278.3_5113743_A/G	A	G	.	.	CSQ=G|intergenic_variant|MODIFIER|||||||||||||||||||||||
2	137580	0.10570937	0.09187078	0.601	21.73536771	core	CM000278.3	5427821	5427821	C/T	0.449022346	2	CM000278.3	5427821	CM000278.3_5427821_C/T	C	T	.	.	CSQ=T|downstream_gene_variant|MODIFIER||TC002977|Transcript|TC002977_001.|protein_coding|||||||||||4852|-1||||||,T|missense_variant|MODERATE||TC002978|Transcript|TC002978_001.|protein_coding|6/7||||2138|1892|631|S/N|aGc/aAc|||-1||||||,T|upstream_gene_variant|MODIFIER||TC002979|Transcript|TC002979_001.|protein_coding|||||||||||2064|-1||||||,T|downstream_gene_variant|MODIFIER||TC003462|Transcript|T…
2	138173	0.13293692	0.07702778	0.775	25.32754379	core	CM000278.3	5521367	5521367	T/G	0.501422475	2	CM000278.3	5521367	CM000278.3_5521367_T/G	T	G	.	.	CSQ=G|downstream_gene_variant|MODIFIER||TC002972|Transcript|TC002972_001.|protein_coding|||||||||||2584|-1||||||,G|downstream_gene_variant|MODIFIER||TC003464|Transcript|TC003464_001.|protein_coding|||||||||||659|1||||||,G|upstream_gene_variant|MODIFIER||TC003465|Transcript|TC003465_001.|protein_coding|||||||||||13|1||||||,G|5_prime_UTR_variant|MODIFIER||TC003466|Transcript|TC003466_001.|protein_c…
2	148049	-0.05048923	0.04960234	0.536	20.58282004	core	CM000278.3	6977913	6977913	C/T	0.936988543	2	CM000278.3	6977913	CM000278.3_6977913_C/T	C	T	.	.	CSQ=T|downstream_gene_variant|MODIFIER||TC002899|Transcript|TC002899_001.|protein_coding|||||||||||4182|-1||||||,T|upstream_gene_variant|MODIFIER||TC002900|Transcript|TC002900_001.|protein_coding|||||||||||3501|-1||||||,T|intron_variant|MODIFIER||TC034590|Transcript|TC034590_001.|protein_coding||3/3||||||||||1||||||
2	148609	-0.08631581	0.08112063	0.552	20.86296258	core	CM000278.3	7039683	7039683	C/T	0.525604552	2	CM000278.3	7039683	CM000278.3_7039683_C/T	C	T	.	.	CSQ=T|downstream_gene_variant|MODIFIER||TC002894|Transcript|TC002894_001.|protein_coding|||||||||||3123|-1||||||,T|intron_variant|MODIFIER||TC002895|Transcript|TC002895_001.|protein_coding||1/6||||||||||-1||||||,T|upstream_gene_variant|MODIFIER||TC003546|Transcript|TC003546_001.|protein_coding|||||||||||2774|1||||||,T|upstream_gene_variant|MODIFIER||TC032408|Transcript|TC032408_001.|protein_codin…
2	149265	0.10829755	0.05101885	0.857	27.73279979	core	CM000278.3	7145982	7145982	G/A	0.843520782	2	CM000278.3	7145982	CM000278.3_7145982_G/A	G	A	.	.	CSQ=A|intergenic_variant|MODIFIER|||||||||||||||||||||||
2	149618	-0.14633215	0.07182484	0.839	27.12571279	core	CM000278.3	7198864	7198864	G/C	0.563278008	2	CM000278.3	7198864	CM000278.3_7198864_G/C	G	C	.	.	CSQ=C|downstream_gene_variant|MODIFIER||TC003551|Transcript|TC003551_001.|protein_coding|||||||||||430|1||||||,C|upstream_gene_variant|MODIFIER||TC032413|Transcript|TC032413_001.|protein_coding|||||||||||4699|1||||||
2	150080	0.20788813	0.03790302	0.999	49.95200683	core	CM000278.3	7281184	7281184	C/T	0.390654206	2	CM000278.3	7281184	CM000278.3_7281184_C/T	C	T	.	.	CSQ=T|intergenic_variant|MODIFIER|||||||||||||||||||||||
2	158865	0.08894883	0.08110776	0.577	21.3047064	core	CM000278.3	8391131	8391131	G/A	0.494328922	2	CM000278.3	8391131	CM000278.3_8391131_G/A	G	A	.	.	CSQ=A|intron_variant|MODIFIER||TC031034|Transcript|TC031034_001.|protein_coding||2/10||||||||||-1||||||
2	159047	0.13517137	0.08758895	0.754	24.82071433	core	CM000278.3	8409248	8409248	T/A	0.555555556	2	CM000278.3	8409248	CM000278.3_8409248_T/A	T	A	.	.	CSQ=A|intron_variant|MODIFIER||TC031034|Transcript|TC031034_001.|protein_coding||2/10||||||||||-1||||||
2	164527	0.09276363	0.06029976	0.728	24.2319767	core	CM000278.3	9143102	9143102	C/G	0.910219675	2	CM000278.3	9143102	CM000278.3_9143102_C/G	C	G	.	.	CSQ=G|intron_variant|MODIFIER||TC002816|Transcript|TC002816_001.|protein_coding||2/6||||||||||-1||||||,G|intron_variant|MODIFIER||TC002816|Transcript|TC002816_002.|protein_coding||2/6||||||||||-1||||||
2	165807	-0.10616928	0.08891253	0.623	22.13781891	core	CM000278.3	9301134	9301134	A/C	0.362197393	2	CM000278.3	9301134	CM000278.3_9301134_A/C	A	C	.	.	CSQ=C|intron_variant|MODIFIER||TC030754|Transcript|TC030754_001.|protein_coding||4/14||||||||||-1||||||
2	168917	-0.08196068	0.08317864	0.517	20.25178607	core	CM000278.3	9661447	9661447	G/T	0.449056604	2	CM000278.3	9661447	CM000278.3_9661447_G/T	G	T	.	.	CSQ=T|upstream_gene_variant|MODIFIER||TC003630|Transcript|TC003630_001.|protein_coding|||||||||||661|1||||||,T|upstream_gene_variant|MODIFIER||TC003630|Transcript|TC003630_002.|protein_coding|||||||||||661|1||||||,T|intron_variant|MODIFIER||TC032447|Transcript|TC032447_001.|protein_coding||2/3||||||||||-1||||||
2	174239	0.11769973	0.04226139	0.938	31.75446343	core	CM000278.3	10136761	10136761	C/A	0.735470942	2	CM000278.3	10136761	CM000278.3_10136761_C/A	C	A	.	.	CSQ=A|intron_variant|MODIFIER||TC003639|Transcript|TC003639_001.|protein_coding||2/7||||||||||1||||||,A|intron_variant|MODIFIER||TC003639|Transcript|TC003639_002.|protein_coding||2/8||||||||||1||||||
2	174240	0.12436824	0.02977289	0.993	41.47486403	core	CM000278.3	10136791	10136791	G/T	0.731784583	2	CM000278.3	10136791	CM000278.3_10136791_G/T	G	T	.	.	CSQ=T|intron_variant|MODIFIER||TC003639|Transcript|TC003639_001.|protein_coding||2/7||||||||||1||||||,T|intron_variant|MODIFIER||TC003639|Transcript|TC003639_002.|protein_coding||2/8||||||||||1||||||
2	174241	-0.10004521	0.06880831	0.712	23.887227	core	CM000278.3	10136796	10136796	T/G	0.746478873	2	CM000278.3	10136796	CM000278.3_10136796_T/G	T	G	.	.	CSQ=G|intron_variant|MODIFIER||TC003639|Transcript|TC003639_001.|protein_coding||2/7||||||||||1||||||,G|intron_variant|MODIFIER||TC003639|Transcript|TC003639_002.|protein_coding||2/8||||||||||1||||||
2	175128	-0.02707607	0.02267008	0.602	21.75348614	core	CM000278.3	10310557	10310557	A/G	0.962738302	2	CM000278.3	10310557	CM000278.3_10310557_A/G	A	G	.	.	CSQ=G|downstream_gene_variant|MODIFIER||TC031041|Transcript|TC031041_001.|protein_coding|||||||||||793|-1||||||,G|downstream_gene_variant|MODIFIER||TC031041|Transcript|TC031041_002.|protein_coding|||||||||||793|-1||||||,G|downstream_gene_variant|MODIFIER||TC032457|Transcript|TC032457_001.|protein_coding|||||||||||4685|1||||||,G|downstream_gene_variant|MODIFIER||TC032458|Transcript|TC032458_001.|p…
2	177311	-0.16394768	0.03106892	0.99	39.91270389	core	CM000278.3	10533961	10533961	T/C	0.843773585	2	CM000278.3	10533961	CM000278.3_10533961_T/C	T	C	.	.	CSQ=C|intron_variant|MODIFIER||TC003647|Transcript|TC003647_001.|protein_coding||3/4||||||||||1||||||
2	177771	0.12879824	0.05399098	0.878	28.5276988	core	CM000278.3	10602213	10602213	T/A	0.859756098	2	CM000278.3	10602213	CM000278.3_10602213_T/A	T	A	.	.	CSQ=A|upstream_gene_variant|MODIFIER||TC000144|Transcript|TC000144_001.|protein_coding|||||||||||2552|-1||||||,A|intron_variant|MODIFIER||TC032478|Transcript|TC032478_001.|protein_coding||1/9||||||||||1||||||,A|intron_variant|MODIFIER||TC032478|Transcript|TC032478_002.|protein_coding||1/8||||||||||1||||||
2	179200	0.12055654	0.02327632	1	52.96447989	core	CM000278.3	10789048	10789048	G/A	0.936986301	2	CM000278.3	10789048	CM000278.3_10789048_G/A	G	A	.	.	CSQ=A|3_prime_UTR_variant|MODIFIER||TC000050|Transcript|TC000050_001.|protein_coding|3/3||||1343|||||||1||||||,A|upstream_gene_variant|MODIFIER||TC000051|Transcript|TC000051_001.|protein_coding|||||||||||57|1||||||,A|upstream_gene_variant|MODIFIER||TC000052|Transcript|TC000052_001.|protein_coding|||||||||||3845|1||||||,A|downstream_gene_variant|MODIFIER||TC000128|Transcript|TC000128_001.|protein_…
2	187792	0.08253711	0.07793859	0.568	21.14499783	core	CM000278.3	11841627	11841627	G/A	0.678401522	2	CM000278.3	11841627	CM000278.3_11841627_G/A	G	A	.	.	CSQ=A|upstream_gene_variant|MODIFIER||TC002772|Transcript|TC002772_001.|protein_coding|||||||||||256|-1||||||,A|intron_variant|MODIFIER||TC002773|Transcript|TC002773_001.|protein_coding||1/1||||||||||-1||||||,A|intron_variant|MODIFIER||TC003661|Transcript|TC003661_001.|protein_coding||1/2||||||||||1||||||
2	190155	-0.0883632	0.06927016	0.638	22.41747303	core	CM000278.3	12078667	12078667	C/G	0.730192719	2	CM000278.3	12078667	CM000278.3_12078667_C/G	C	G	.	.	CSQ=G|downstream_gene_variant|MODIFIER||TC002765|Transcript|TC002765_001.|protein_coding|||||||||||4426|-1||||||
2	191270	0.14145086	0.07185322	0.83	26.84264366	core	CM000278.3	12198141	12198141	A/C	0.439784946	2	CM000278.3	12198141	CM000278.3_12198141_A/C	A	C	.	.	CSQ=C|downstream_gene_variant|MODIFIER||TC002761|Transcript|TC002761_001.|protein_coding|||||||||||982|-1||||||
2	191943	-0.12405962	0.08981317	0.684	23.31004214	core	CM000278.3	12251124	12251124	G/T	0.498407643	2	CM000278.3	12251124	CM000278.3_12251124_G/T	G	T	.	.	CSQ=T|intergenic_variant|MODIFIER|||||||||||||||||||||||
2	201267	0.12535615	0.06498202	0.816	26.4250753	core	CM000278.3	13199852	13199852	G/C	0.635744681	2	CM000278.3	13199852	CM000278.3_13199852_G/C	G	C	.	.	CSQ=C|intron_variant|MODIFIER||TC032491|Transcript|TC032491_001.|protein_coding||3/6||||||||||-1||||||
2	202086	0.11080463	0.07195282	0.733	24.34227908	core	CM000278.3	13272067	13272067	T/C	0.306839187	2	CM000278.3	13272067	CM000278.3_13272067_T/C	T	C	.	.	CSQ=C|intron_variant|MODIFIER||TC003707|Transcript|TC003707_001.|protein_coding||1/1||||||||||1||||||
2	202907	0.22054799	0.04124062	1	52.96447989	core	CM000278.3	13373778	13373778	T/C	0.516436903	2	CM000278.3	13373778	CM000278.3_13373778_T/C	T	C	.	.	CSQ=C|downstream_gene_variant|MODIFIER||TC002719|Transcript|TC002719_001.|protein_coding|||||||||||2335|-1||||||,C|upstream_gene_variant|MODIFIER||TC002720|Transcript|TC002720_001.|protein_coding|||||||||||565|-1||||||,C|downstream_gene_variant|MODIFIER||TC003709|Transcript|TC003709_001.|protein_coding|||||||||||3118|1||||||,C|upstream_gene_variant|MODIFIER||TC032494|Transcript|TC032494_001.|prot…
2	203097	-0.11076804	0.0879934	0.639	22.43628851	core	CM000278.3	13425069	13425069	A/G	0.236	2	CM000278.3	13425069	CM000278.3_13425069_A/G	A	G	.	.	CSQ=G|upstream_gene_variant|MODIFIER||TC003710|Transcript|TC003710_001.|protein_coding|||||||||||2867|1||||||
2	204131	0.08865509	0.07202336	0.627	22.21193904	core	CM000278.3	13517672	13517672	T/C	0.702801462	2	CM000278.3	13517672	CM000278.3_13517672_T/C	T	C	.	.	CSQ=C|intron_variant|MODIFIER||TC002717|Transcript|TC002717_001.|protein_coding||7/12||||||||||-1||||||
2	208282	-0.15789415	0.04017484	0.974	35.69220804	core	CM000278.3	13958078	13958078	A/T	0.690189329	2	CM000278.3	13958078	CM000278.3_13958078_A/T	A	T	.	.	CSQ=T|intergenic_variant|MODIFIER|||||||||||||||||||||||
2	210647	0.07202371	0.05919515	0.615	21.99049581	core	CM000278.3	14256386	14256386	C/G	0.810385523	2	CM000278.3	14256386	CM000278.3_14256386_C/G	C	G	.	.	CSQ=G|downstream_gene_variant|MODIFIER||TC032503|Transcript|TC032503_001.|protein_coding|||||||||||1256|1||||||,G|upstream_gene_variant|MODIFIER||TC032504|Transcript|TC032504_001.|protein_coding|||||||||||811|1||||||,G|upstream_gene_variant|MODIFIER||TC032504|Transcript|TC032504_002.|protein_coding|||||||||||811|1||||||
2	220653	-0.10316972	0.07845411	0.662	22.87576484	core	CM000278.3	15385672	15385672	G/A	0.750262329	2	CM000278.3	15385672	CM000278.3_15385672_G/A	G	A	.	.	CSQ=A|downstream_gene_variant|MODIFIER||TC010502|Transcript|TC010502_001.|protein_coding|||||||||||1843|-1||||||,A|intron_variant|MODIFIER||TC010548|Transcript|TC010548_001.|protein_coding||3/5||||||||||1||||||
2	228162	-0.12417036	0.06833544	0.807	26.1695142	core	CM000278.3	16180963	16180963	C/T	0.699067909	2	CM000278.3	16180963	CM000278.3_16180963_C/T	C	T	.	.	CSQ=T|intron_variant|MODIFIER||TC000021|Transcript|TC000021_001.|protein_coding||6/8||||||||||-1||||||
2	232796	-0.08232962	0.03741069	0.859	27.80409246	core	CM000278.3	16634910	16634910	G/T	0.971449488	2	CM000278.3	16634910	CM000278.3_16634910_G/T	G	T	.	.	CSQ=T|intron_variant|MODIFIER||TC003799|Transcript|TC003799_001.|protein_coding||1/10||||||||||-1||||||,T|upstream_gene_variant|MODIFIER||TC032551|Transcript|TC032551_001.|protein_coding|||||||||||4274|1||||||
2	234077	-0.08276197	0.08393144	0.524	20.37359529	core	CM000278.3	16751268	16751268	G/A	0.308673469	2	CM000278.3	16751268	CM000278.3_16751268_G/A	G	A	.	.	CSQ=A|intron_variant|MODIFIER||TC031052|Transcript|TC031052_001.|protein_coding||20/21||||||||||-1||||||,A|intron_variant|MODIFIER||TC031052|Transcript|TC031052_002.|protein_coding||20/22||||||||||-1||||||,A|intron_variant|MODIFIER||TC031052|Transcript|TC031052_003.|protein_coding||20/22||||||||||-1||||||
2	234078	0.09726685	0.07199399	0.681	23.24991623	core	CM000278.3	16751274	16751274	A/G	0.59733777	2	CM000278.3	16751274	CM000278.3_16751274_A/G	A	G	.	.	CSQ=G|intron_variant|MODIFIER||TC031052|Transcript|TC031052_001.|protein_coding||20/21||||||||||-1||||||,G|intron_variant|MODIFIER||TC031052|Transcript|TC031052_002.|protein_coding||20/22||||||||||-1||||||,G|intron_variant|MODIFIER||TC031052|Transcript|TC031052_003.|protein_coding||20/22||||||||||-1||||||
2	235897	0.06628718	0.0560282	0.605	21.80793474	core	CM000278.3	16919644	16919644	A/G	0.163414634	2	CM000278.3	16919644	CM000278.3_16919644_A/G	A	G	.	.	CSQ=G|upstream_gene_variant|MODIFIER||TC002650|Transcript|TC002650_001.|protein_coding|||||||||||2070|1||||||
2	237745	0.09907844	0.08468031	0.601	21.73536771	core	CM000278.3	17218659	17218659	A/C	0.652444444	2	CM000278.3	17218659	CM000278.3_17218659_A/C	A	C	.	.	CSQ=C|intron_variant|MODIFIER||TC032545|Transcript|TC032545_001.|protein_coding||4/15||||||||||-1||||||,C|intron_variant|MODIFIER||TC032545|Transcript|TC032545_002.|protein_coding||4/16||||||||||-1||||||
2	238616	-0.13577432	0.05259874	0.898	29.4031136	core	CM000278.3	17314946	17314946	C/T	0.77729636	2	CM000278.3	17314946	CM000278.3_17314946_C/T	C	T	.	.	CSQ=T|intron_variant|MODIFIER||TC032545|Transcript|TC032545_001.|protein_coding||2/15||||||||||-1||||||,T|intron_variant|MODIFIER||TC032545|Transcript|TC032545_002.|protein_coding||2/16||||||||||-1||||||
2	241739	0.15920889	0.03304886	0.997	45.17209098	core	CM000278.3	17658505	17658505	C/T	0.736385162	2	CM000278.3	17658505	CM000278.3_17658505_C/T	C	T	.	.	CSQ=T|synonymous_variant|LOW||TC003780|Transcript|TC003780_001.|protein_coding|5/6||||986|963|321|R|cgG/cgA|||-1||||||,T|upstream_gene_variant|MODIFIER||TC030353|Transcript|TC030353_001.|protein_coding|||||||||||829|-1||||||
2	241740	-0.06739448	0.06101294	0.577	21.3047064	core	CM000278.3	17658508	17658508	A/G	0.829133858	2	CM000278.3	17658508	CM000278.3_17658508_A/G	A	G	.	.	CSQ=G|synonymous_variant|LOW||TC003780|Transcript|TC003780_001.|protein_coding|5/6||||983|960|320|N|aaT/aaC|||-1||||||,G|upstream_gene_variant|MODIFIER||TC030353|Transcript|TC030353_001.|protein_coding|||||||||||832|-1||||||
2	244217	-0.14233042	0.05222498	0.908	29.89933216	core	CM000278.3	17976368	17976368	G/A	0.732093023	2	CM000278.3	17976368	CM000278.3_17976368_G/A	G	A	.	.	CSQ=A|intron_variant|MODIFIER||TC002673|Transcript|TC002673_001.|protein_coding||11/20||||||||||1||||||
2	245914	0.09227812	0.08992969	0.536	20.58282004	core	CM000278.3	18190410	18190410	T/A	0.60636646	2	CM000278.3	18190410	CM000278.3_18190410_T/A	T	A	.	.	CSQ=A|intergenic_variant|MODIFIER|||||||||||||||||||||||
2	245915	0.07982677	0.06665759	0.634	22.34243367	core	CM000278.3	18190416	18190416	C/G	0.584555985	2	CM000278.3	18190416	CM000278.3_18190416_C/G	C	G	.	.	CSQ=G|intergenic_variant|MODIFIER|||||||||||||||||||||||
2	245920	0.1168349	0.08130753	0.703	23.6983407	core	CM000278.3	18190460	18190460	G/A	0.585167074	2	CM000278.3	18190460	CM000278.3_18190460_G/A	G	A	.	.	CSQ=A|intergenic_variant|MODIFIER|||||||||||||||||||||||
2	246983	0.14467712	0.0528121	0.916	30.33251382	core	CM000278.3	18279156	18279156	G/A	0.456	2	CM000278.3	18279156	CM000278.3_18279156_G/A	G	A	.	.	CSQ=A|intron_variant|MODIFIER||TC032535|Transcript|TC032535_001.|protein_coding||9/11||||||||||-1||||||
2	249480	0.04427159	0.03638665	0.619	22.06400868	core	CM000278.3	18600907	18600907	T/C	0.937925814	2	CM000278.3	18600907	CM000278.3_18600907_T/C	T	C	.	.	CSQ=C|intergenic_variant|MODIFIER|||||||||||||||||||||||
2	254941	0.09068215	0.08269125	0.571	21.19814011	core	CM000278.3	19325337	19325337	C/T	0.275023386	2	CM000278.3	19325337	CM000278.3_19325337_C/T	C	T	.	.	CSQ=T|intron_variant|MODIFIER||TC031362|Transcript|TC031362_001.|protein_coding||12/12||||||||||-1||||||,T|intron_variant|MODIFIER||TC031362|Transcript|TC031362_002.|protein_coding||13/13||||||||||-1||||||,T|upstream_gene_variant|MODIFIER||TC031363|Transcript|TC031363_001.|protein_coding|||||||||||3223|-1||||||
2	256645	0.06075376	0.03878621	0.753	24.79733218	core	CM000278.3	19527991	19527991	G/A	0.971567831	2	CM000278.3	19527991	CM000278.3_19527991_G/A	G	A	.	.	CSQ=A|intron_variant|MODIFIER||TC034615|Transcript|TC034615_001.|protein_coding||2/7||||||||||1||||||
2	257256	0.16338033	0.08322437	0.828	26.78137084	core	CM000278.3	19597636	19597636	C/T	0.494063927	2	CM000278.3	19597636	CM000278.3_19597636_C/T	C	T	.	.	CSQ=T|intron_variant|MODIFIER||TC011198|Transcript|TC011198_001.|protein_coding||1/8||||||||||1||||||
2	258751	-0.14566949	0.03716542	0.984	37.8451031	core	CM000278.3	19851471	19851471	G/A	0.783181358	2	CM000278.3	19851471	CM000278.3_19851471_G/A	G	A	.	.	CSQ=A|upstream_gene_variant|MODIFIER||TC002129|Transcript|TC002129_001.|protein_coding|||||||||||4603|-1||||||,A|intron_variant|MODIFIER||TC002131|Transcript|TC002131_001.|protein_coding||2/11||||||||||1||||||,A|intron_variant|MODIFIER||TC002131|Transcript|TC002131_002.|protein_coding||2/10||||||||||1||||||
2	258752	0.08364095	0.05371806	0.746	24.63540305	core	CM000278.3	19851480	19851480	A/T	0.831683168	2	CM000278.3	19851480	CM000278.3_19851480_A/T	A	T	.	.	CSQ=T|upstream_gene_variant|MODIFIER||TC002129|Transcript|TC002129_001.|protein_coding|||||||||||4612|-1||||||,T|intron_variant|MODIFIER||TC002131|Transcript|TC002131_001.|protein_coding||2/11||||||||||1||||||,T|intron_variant|MODIFIER||TC002131|Transcript|TC002131_002.|protein_coding||2/10||||||||||1||||||
2	262016	0.11890896	0.07750979	0.735	24.3867666	core	CM000278.3	20230698	20230698	A/G	0.625968992	2	CM000278.3	20230698	CM000278.3_20230698_A/G	A	G	.	.	CSQ=G|intergenic_variant|MODIFIER|||||||||||||||||||||||
2	267781	0.0886622	0.07603829	0.602	21.75348614	core	CM000278.3	20838940	20838940	G/A	0.702989392	2	CM000278.3	20838940	CM000278.3_20838940_G/A	G	A	.	.	CSQ=A|intron_variant|MODIFIER||TC034619|Transcript|TC034619_001.|protein_coding||31/53||||||||||1||||||
2	269466	0.13952737	0.06358292	0.86	27.8400561	core	CM000278.3	21036499	21036499	T/A	0.698874296	2	CM000278.3	21036499	CM000278.3_21036499_T/A	T	A	.	.	CSQ=A|downstream_gene_variant|MODIFIER||TC002625|Transcript|TC002625_001.|protein_coding|||||||||||1540|-1||||||,A|intron_variant|MODIFIER||TC003812|Transcript|TC003812_001.|protein_coding||5/7||||||||||1||||||
2	274130	-0.18687422	0.03512478	1	52.96447989	core	CM000278.3	21549629	21549629	A/G	0.623026927	2	CM000278.3	21549629	CM000278.3_21549629_A/G	A	G	.	.	CSQ=G|upstream_gene_variant|MODIFIER||TC002611|Transcript|TC002611_001.|protein_coding|||||||||||4340|-1||||||,G|upstream_gene_variant|MODIFIER||TC003819|Transcript|TC003819_001.|protein_coding|||||||||||2902|1||||||
2	293087	-0.21025837	0.03441739	1	52.96447989	core	CM000278.3	24092520	24092520	G/T	0.439963336	2	CM000278.3	24092520	CM000278.3_24092520_G/T	G	T	.	.	CSQ=T|downstream_gene_variant|MODIFIER||TC010359|Transcript|TC010359_001.|protein_coding|||||||||||4728|1||||||,T|downstream_gene_variant|MODIFIER||TC032583|Transcript|TC032583_001.|protein_coding|||||||||||897|-1||||||
2	293328	0.08563672	0.07705238	0.572	21.21587454	core	CM000278.3	24122526	24122526	T/G	0.288	2	CM000278.3	24122526	CM000278.3_24122526_T/G	T	G	.	.	CSQ=G|intergenic_variant|MODIFIER|||||||||||||||||||||||
2	294497	0.16033795	0.04634125	0.954	33.12425738	core	CM000278.3	24252060	24252060	G/A	0.608260325	2	CM000278.3	24252060	CM000278.3_24252060_G/A	G	A	.	.	CSQ=A|upstream_gene_variant|MODIFIER||TC032588|Transcript|TC032588_001.|protein_coding|||||||||||4599|-1||||||,A|intron_variant|MODIFIER||TC032589|Transcript|TC032589_001.|protein_coding||23/23||||||||||-1||||||
2	295485	-0.10377189	0.07828779	0.674	23.11077491	core	CM000278.3	24355001	24355001	A/G	0.788990826	2	CM000278.3	24355001	CM000278.3_24355001_A/G	A	G	.	.	CSQ=G|intron_variant|MODIFIER||TC032589|Transcript|TC032589_001.|protein_coding||5/23||||||||||-1||||||
2	297752	0.1127309	0.09108533	0.63	22.2677402	core	CM000278.3	24625755	24625755	C/T	0.586666667	2	CM000278.3	24625755	CM000278.3_24625755_C/T	C	T	.	.	CSQ=T|downstream_gene_variant|MODIFIER||TC010371|Transcript|TC010371_001.|protein_coding|||||||||||3082|1||||||,T|upstream_gene_variant|MODIFIER||TC032592|Transcript|TC032592_001.|protein_coding|||||||||||1130|-1||||||
2	297955	-0.10567678	0.07765895	0.678	23.19009017	core	CM000278.3	24641894	24641894	G/C	0.635294118	2	CM000278.3	24641894	CM000278.3_24641894_G/C	G	C	.	.	CSQ=C|downstream_gene_variant|MODIFIER||TC010372|Transcript|TC010372_001.|protein_coding|||||||||||495|1||||||,C|upstream_gene_variant|MODIFIER||TC010373|Transcript|TC010373_001.|protein_coding|||||||||||64|1||||||
2	300127	-0.15399957	0.05058882	0.964	34.23409728	core	CM000278.3	24858593	24858593	T/A	0.553285968	2	CM000278.3	24858593	CM000278.3_24858593_T/A	T	A	.	.	CSQ=A|intron_variant|MODIFIER||TC032593|Transcript|TC032593_001.|protein_coding||10/12||||||||||1||||||
2	300128	-0.19838227	0.03856676	0.998	46.9373574	core	CM000278.3	24858596	24858596	A/G	0.590149516	2	CM000278.3	24858596	CM000278.3_24858596_A/G	A	G	.	.	CSQ=G|intron_variant|MODIFIER||TC032593|Transcript|TC032593_001.|protein_coding||10/12||||||||||1||||||
2	303988	-0.08897746	0.06290708	0.695	23.5332016	core	CM000278.3	25484463	25484463	G/A	0.219204043	2	CM000278.3	25484463	CM000278.3_25484463_G/A	G	A	.	.	CSQ=A|intron_variant|MODIFIER||TC031065|Transcript|TC031065_001.|protein_coding||1/2||||||||||-1||||||
2	305093	-0.12842982	0.07154701	0.795	25.84248462	core	CM000278.3	25656798	25656798	T/C	0.640267176	2	CM000278.3	25656798	CM000278.3_25656798_T/C	T	C	.	.	CSQ=C|downstream_gene_variant|MODIFIER||TC002527|Transcript|TC002527_001.|protein_coding|||||||||||395|-1||||||,C|intron_variant|MODIFIER||TC032619|Transcript|TC032619_001.|protein_coding||1/1||||||||||-1||||||
2	305094	0.118313	0.07910117	0.725	24.16640507	core	CM000278.3	25656833	25656833	G/A	0.650268336	2	CM000278.3	25656833	CM000278.3_25656833_G/A	G	A	.	.	CSQ=A|downstream_gene_variant|MODIFIER||TC002527|Transcript|TC002527_001.|protein_coding|||||||||||360|-1||||||,A|intron_variant|MODIFIER||TC032619|Transcript|TC032619_001.|protein_coding||1/1||||||||||-1||||||
2	305146	-0.14486156	0.04560313	0.958	33.53751413	core	CM000278.3	25665843	25665843	A/C	0.409046214	2	CM000278.3	25665843	CM000278.3_25665843_A/C	A	C	.	.	CSQ=C|downstream_gene_variant|MODIFIER||TC002524|Transcript|TC002524_001.|protein_coding|||||||||||3061|-1||||||,C|upstream_gene_variant|MODIFIER||TC002527|Transcript|TC002527_001.|protein_coding|||||||||||1598|-1||||||,C|synonymous_variant|LOW||TC032620|Transcript|TC032620_001.|protein_coding|4/4||||982|969|323|A|gcA/gcC|||1||||||
2	305147	0.17420442	0.03678595	0.999	49.95200683	core	CM000278.3	25665858	25665858	G/A	0.421348315	2	CM000278.3	25665858	CM000278.3_25665858_G/A	G	A	.	.	CSQ=A|downstream_gene_variant|MODIFIER||TC002524|Transcript|TC002524_001.|protein_coding|||||||||||3046|-1||||||,A|upstream_gene_variant|MODIFIER||TC002527|Transcript|TC002527_001.|protein_coding|||||||||||1613|-1||||||,A|synonymous_variant|LOW||TC032620|Transcript|TC032620_001.|protein_coding|4/4||||997|984|328|P|ccG/ccA|||1||||||
2	305148	-0.16935389	0.04140128	0.991	40.3746634	core	CM000278.3	25665866	25665866	T/C	0.423791822	2	CM000278.3	25665866	CM000278.3_25665866_T/C	T	C	.	.	CSQ=C|downstream_gene_variant|MODIFIER||TC002524|Transcript|TC002524_001.|protein_coding|||||||||||3038|-1||||||,C|upstream_gene_variant|MODIFIER||TC002527|Transcript|TC002527_001.|protein_coding|||||||||||1621|-1||||||,C|missense_variant|MODERATE||TC032620|Transcript|TC032620_001.|protein_coding|4/4||||1005|992|331|V/A|gTt/gCt|||1||||||
2	311899	-0.09081452	0.08792671	0.537	20.60028489	core	CM000278.3	26423318	26423318	A/G	0.465265082	2	CM000278.3	26423318	CM000278.3_26423318_A/G	A	G	.	.	CSQ=G|downstream_gene_variant|MODIFIER||TC002499|Transcript|TC002499_001.|protein_coding|||||||||||2510|-1||||||,G|upstream_gene_variant|MODIFIER||TC032630|Transcript|TC032630_001.|protein_coding|||||||||||875|-1||||||
2	312408	0.1951591	0.03117341	1	52.96447989	core	CM000278.3	26472020	26472020	T/G	0.380560132	2	CM000278.3	26472020	CM000278.3_26472020_T/G	T	G	.	.	CSQ=G|intron_variant|MODIFIER||TC002498|Transcript|TC002498_001.|protein_coding||2/16||||||||||-1||||||
2	313054	0.08322248	0.07389926	0.582	21.39381897	core	CM000278.3	26615778	26615778	A/C	0.801441153	2	CM000278.3	26615778	CM000278.3_26615778_A/C	A	C	.	.	CSQ=C|downstream_gene_variant|MODIFIER||TC003908|Transcript|TC003908_001.|protein_coding|||||||||||3120|1||||||,C|downstream_gene_variant|MODIFIER||TC003908|Transcript|TC003908_002.|protein_coding|||||||||||3120|1||||||,C|intron_variant|MODIFIER||TC003909|Transcript|TC003909_001.|protein_coding||2/6||||||||||1||||||,C|downstream_gene_variant|MODIFIER||TC032634|Transcript|TC032634_001.|protein_cod…
2	313898	-0.1192035	0.0881083	0.676	23.1503688	core	CM000278.3	26799574	26799574	A/G	0.599531616	2	CM000278.3	26799574	CM000278.3_26799574_A/G	A	G	.	.	CSQ=G|missense_variant|MODERATE||TC003917|Transcript|TC003917_001.|protein_coding|9/9||||1892|1781|594|D/G|gAt/gGt|||1||||||
2	314216	-0.07582855	0.07576542	0.525	20.39100888	core	CM000278.3	26849344	26849344	T/C	0.864224138	2	CM000278.3	26849344	CM000278.3_26849344_T/C	T	C	.	.	CSQ=C|intron_variant|MODIFIER||TC003918|Transcript|TC003918_001.|protein_coding||1/26||||||||||1||||||
2	319561	0.06098316	0.04267294	0.694	23.51273239	core	CM000278.3	27705557	27705557	G/A	0.960980036	2	CM000278.3	27705557	CM000278.3_27705557_G/A	G	A	.	.	CSQ=A|intron_variant|MODIFIER||TC032646|Transcript|TC032646_001.|protein_coding||3/5||||||||||-1||||||
2	327635	0.13695916	0.06121553	0.875	28.40733235	core	CM000278.3	29252675	29252675	C/A	0.710567823	2	CM000278.3	29252675	CM000278.3_29252675_C/A	C	A	.	.	CSQ=A|upstream_gene_variant|MODIFIER||TC002438|Transcript|TC002438_001.|protein_coding|||||||||||4420|1||||||,A|intron_variant|MODIFIER||TC003984|Transcript|TC003984_001.|protein_coding||4/8||||||||||-1||||||
2	330618	-0.19205872	0.05477199	0.964	34.23409728	core	CM000278.3	29736291	29736291	G/A	0.530503979	2	CM000278.3	29736291	CM000278.3_29736291_G/A	G	A	.	.	CSQ=A|intron_variant|MODIFIER||TC032662|Transcript|TC032662_001.|protein_coding||1/2||||||||||-1||||||
2	330620	-0.12935261	0.08645084	0.726	24.18821252	core	CM000278.3	29736312	29736312	G/T	0.538720539	2	CM000278.3	29736312	CM000278.3_29736312_G/T	G	T	.	.	CSQ=T|intron_variant|MODIFIER||TC032662|Transcript|TC032662_001.|protein_coding||1/2||||||||||-1||||||
2	331198	0.16621331	0.036745	0.998	46.9373574	core	CM000278.3	29889560	29889560	A/G	0.296680498	2	CM000278.3	29889560	CM000278.3_29889560_A/G	A	G	.	.	CSQ=G|intron_variant|MODIFIER||TC003971|Transcript|TC003971_001.|protein_coding||4/9||||||||||-1||||||,G|intron_variant|MODIFIER||TC003971|Transcript|TC003971_002.|protein_coding||4/9||||||||||-1||||||
2	331199	0.20594796	0.03238271	1	52.96447989	core	CM000278.3	29889561	29889561	G/C	0.294911734	2	CM000278.3	29889561	CM000278.3_29889561_G/C	G	C	.	.	CSQ=C|intron_variant|MODIFIER||TC003971|Transcript|TC003971_001.|protein_coding||4/9||||||||||-1||||||,C|intron_variant|MODIFIER||TC003971|Transcript|TC003971_002.|protein_coding||4/9||||||||||-1||||||
2	334946	-0.069825	0.07087833	0.51	20.13009291	core	CM000278.3	31178694	31178694	G/A	0.230991338	2	CM000278.3	31178694	CM000278.3_31178694_G/A	G	A	.	.	CSQ=A|intron_variant|MODIFIER||TC032696|Transcript|TC032696_001.|protein_coding||6/9||||||||||1||||||
2	335490	0.13749371	0.05589909	0.89	29.03632516	core	CM000279.2	142817	142817	C/T	0.331504702	3	CM000279.2	142817	CM000279.2_142817_C/T	C	T	.	.	CSQ=T|intron_variant|MODIFIER||TC007778|Transcript|TC007778_001.|protein_coding||6/6||||||||||-1||||||
2	335491	0.08907528	0.06181132	0.708	23.80285601	core	CM000279.2	142842	142842	C/G	0.238964992	3	CM000279.2	142842	CM000279.2_142842_C/G	C	G	.	.	CSQ=G|intron_variant|MODIFIER||TC007778|Transcript|TC007778_001.|protein_coding||6/6||||||||||-1||||||
2	335995	-0.09587234	0.06165928	0.74	24.49893566	core	CM000279.2	315693	315693	T/A	0.779816514	3	CM000279.2	315693	CM000279.2_315693_T/A	T	A	.	.	CSQ=A|downstream_gene_variant|MODIFIER||TC007735|Transcript|TC007735_001.|protein_coding|||||||||||3380|1||||||,A|downstream_gene_variant|MODIFIER||TC007762|Transcript|TC007762_001.|protein_coding|||||||||||3603|-1||||||,A|upstream_gene_variant|MODIFIER||TC007763|Transcript|TC007763_001.|protein_coding|||||||||||406|-1||||||,A|upstream_gene_variant|MODIFIER||TC007764|Transcript|TC007764_001.|prot…
2	336660	0.10279622	0.07293955	0.695	23.5332016	core	CM000279.2	514785	514785	G/A	0.760312152	3	CM000279.2	514785	CM000279.2_514785_G/A	G	A	.	.	CSQ=A|intron_variant|MODIFIER||TC007745|Transcript|TC007745_001.|protein_coding||9/10||||||||||1||||||,A|intron_variant|MODIFIER||TC007745|Transcript|TC007745_002.|protein_coding||9/10||||||||||1||||||,A|intron_variant|MODIFIER||TC007745|Transcript|TC007745_003.|protein_coding||8/9||||||||||1||||||,A|upstream_gene_variant|MODIFIER||TC007746|Transcript|TC007746_001.|protein_coding|||||||||||2513|1…
2	347430	0.10246602	0.0798217	0.658	22.79834982	core	CM000279.2	2909490	2909490	A/T	0.634758364	3	CM000279.2	2909490	CM000279.2_2909490_A/T	A	T	.	.	CSQ=T|downstream_gene_variant|MODIFIER||TC007572|Transcript|TC007572_001.|protein_coding|||||||||||3124|-1||||||,T|downstream_gene_variant|MODIFIER||TC007573|Transcript|TC007573_001.|protein_coding|||||||||||614|-1||||||,T|upstream_gene_variant|MODIFIER||TC007574|Transcript|TC007574_001.|protein_coding|||||||||||308|-1||||||,T|downstream_gene_variant|MODIFIER||TC007930|Transcript|TC007930_001.|pr…
2	347866	0.10028824	0.07722105	0.662	22.87576484	core	CM000279.2	2977563	2977563	G/A	0.648947951	3	CM000279.2	2977563	CM000279.2_2977563_G/A	G	A	.	.	CSQ=A|upstream_gene_variant|MODIFIER||TC007563|Transcript|TC007563_001.|protein_coding|||||||||||1000|-1||||||,A|upstream_gene_variant|MODIFIER||TC007940|Transcript|TC007940_001.|protein_coding|||||||||||908|1||||||,A|upstream_gene_variant|MODIFIER||TC007941|Transcript|TC007941_001.|protein_coding|||||||||||4751|1||||||
2	352470	0.07312638	0.07088315	0.538	20.61775495	core	CM000279.2	3889155	3889155	G/C	0.294012511	3	CM000279.2	3889155	CM000279.2_3889155_G/C	G	C	.	.	CSQ=C|downstream_gene_variant|MODIFIER||TC007480|Transcript|TC007480_001.|protein_coding|||||||||||4304|-1||||||,C|intron_variant|MODIFIER||TC007481|Transcript|TC007481_001.|protein_coding||3/10||||||||||-1||||||,C|intron_variant|MODIFIER||TC007481|Transcript|TC007481_002.|protein_coding||3/9||||||||||-1||||||,C|upstream_gene_variant|MODIFIER||TC008013|Transcript|TC008013_001.|protein_coding|||||…
2	354056	0.08430787	0.0564531	0.713	23.90842828	core	CM000279.2	4200978	4200978	T/A	0.869339272	3	CM000279.2	4200978	CM000279.2_4200978_T/A	T	A	.	.	CSQ=A|intron_variant|MODIFIER||TC032803|Transcript|TC032803_001.|protein_coding||4/10||||||||||1||||||
2	361182	-0.12703606	0.06092966	0.84	27.15794498	core	CM000279.2	5579926	5579926	A/G	0.569374551	3	CM000279.2	5579926	CM000279.2_5579926_A/G	A	G	.	.	CSQ=G|intron_variant|MODIFIER||TC032821|Transcript|TC032821_001.|protein_coding||1/7||||||||||1||||||,G|upstream_gene_variant|MODIFIER||TC032821|Transcript|TC032821_002.|protein_coding|||||||||||4520|1||||||,G|intron_variant|MODIFIER||TC032821|Transcript|TC032821_003.|protein_coding||3/9||||||||||1||||||,G|intron_variant|MODIFIER||TC032821|Transcript|TC032821_004.|protein_coding||1/8||||||||||1||…
2	363039	0.10268328	0.07783849	0.66	22.83700213	core	CM000279.2	5932062	5932062	T/A	0.442549372	3	CM000279.2	5932062	CM000279.2_5932062_T/A	T	A	.	.	CSQ=A|downstream_gene_variant|MODIFIER||TC008161|Transcript|TC008161_001.|protein_coding|||||||||||4968|1||||||,A|downstream_gene_variant|MODIFIER||TC008162|Transcript|TC008162_001.|protein_coding|||||||||||3936|1||||||,A|intron_variant|MODIFIER||TC008163|Transcript|TC008163_001.|protein_coding||1/15||||||||||1||||||
2	369743	-0.07451856	0.07657518	0.511	20.14747236	core	CM000279.2	6954371	6954371	A/C	0.468239564	3	CM000279.2	6954371	CM000279.2_6954371_A/C	A	C	.	.	CSQ=C|downstream_gene_variant|MODIFIER||TC007245|Transcript|TC007245_001.|protein_coding|||||||||||1268|-1||||||,C|upstream_gene_variant|MODIFIER||TC007246|Transcript|TC007246_001.|protein_coding|||||||||||1123|-1||||||,C|upstream_gene_variant|MODIFIER||TC007247|Transcript|TC007247_001.|protein_coding|||||||||||3823|-1||||||,C|downstream_gene_variant|MODIFIER||TC008221|Transcript|TC008221_001.|pr…
2	372364	0.10656534	0.07840575	0.679	23.20999936	core	CM000279.2	7541840	7541840	T/A	0.402347024	3	CM000279.2	7541840	CM000279.2_7541840_T/A	T	A	.	.	CSQ=A|upstream_gene_variant|MODIFIER||TC007207|Transcript|TC007207_001.|protein_coding|||||||||||3107|-1||||||,A|intron_variant|MODIFIER||TC008266|Transcript|TC008266_001.|protein_coding||3/8||||||||||1||||||
2	386257	-0.08469664	0.08623048	0.519	20.28657476	core	CM000279.2	9706538	9706538	A/G	0.587044534	3	CM000279.2	9706538	CM000279.2_9706538_A/G	A	G	.	.	CSQ=G|intron_variant|MODIFIER||TC007090|Transcript|TC007090_001.|protein_coding||5/9||||||||||-1||||||
2	386886	-0.08846399	0.0653749	0.673	23.09102506	core	CM000279.2	9788504	9788504	T/G	0.849148418	3	CM000279.2	9788504	CM000279.2_9788504_T/G	T	G	.	.	CSQ=G|downstream_gene_variant|MODIFIER||TC007088|Transcript|TC007088_001.|protein_coding|||||||||||933|-1||||||
2	387096	-0.07628177	0.06986306	0.575	21.26914109	core	CM000279.2	9851686	9851686	G/A	0.179735683	3	CM000279.2	9851686	CM000279.2_9851686_G/A	G	A	.	.	CSQ=A|upstream_gene_variant|MODIFIER||TC007086|Transcript|TC007086_001.|protein_coding|||||||||||2920|-1||||||,A|synonymous_variant|LOW||TC008405|Transcript|TC008405_001.|protein_coding|7/7||||1366|1242|414|P|ccG/ccA|||1||||||,A|upstream_gene_variant|MODIFIER||TC008406|Transcript|TC008406_001.|protein_coding|||||||||||282|1||||||,A|upstream_gene_variant|MODIFIER||TC008406|Transcript|TC008406_002.…
2	387097	0.12249432	0.03697177	0.952	32.93030906	core	CM000279.2	9851722	9851722	A/G	0.182640145	3	CM000279.2	9851722	CM000279.2_9851722_A/G	A	G	.	.	CSQ=G|upstream_gene_variant|MODIFIER||TC007086|Transcript|TC007086_001.|protein_coding|||||||||||2956|-1||||||,G|synonymous_variant|LOW||TC008405|Transcript|TC008405_001.|protein_coding|7/7||||1402|1278|426|E|gaA/gaG|||1||||||,G|upstream_gene_variant|MODIFIER||TC008406|Transcript|TC008406_001.|protein_coding|||||||||||246|1||||||,G|upstream_gene_variant|MODIFIER||TC008406|Transcript|TC008406_002.…
2	387127	-0.13022315	0.07632274	0.805	26.11396464	core	CM000279.2	9861376	9861376	G/A	0.376480541	3	CM000279.2	9861376	CM000279.2_9861376_G/A	G	A	.	.	CSQ=A|downstream_gene_variant|MODIFIER||TC008406|Transcript|TC008406_001.|protein_coding|||||||||||4050|1||||||,A|downstream_gene_variant|MODIFIER||TC008406|Transcript|TC008406_002.|protein_coding|||||||||||4050|1||||||,A|intron_variant|MODIFIER||TC008407|Transcript|TC008407_001.|protein_coding||5/9||||||||||1||||||,A|upstream_gene_variant|MODIFIER||TC008408|Transcript|TC008408_001.|protein_codin…
2	387128	-0.09840248	0.07300929	0.675	23.13055606	core	CM000279.2	9861698	9861698	C/T	0.762252346	3	CM000279.2	9861698	CM000279.2_9861698_C/T	C	T	.	.	CSQ=T|downstream_gene_variant|MODIFIER||TC008406|Transcript|TC008406_001.|protein_coding|||||||||||4372|1||||||,T|downstream_gene_variant|MODIFIER||TC008406|Transcript|TC008406_002.|protein_coding|||||||||||4372|1||||||,T|intron_variant|MODIFIER||TC008407|Transcript|TC008407_001.|protein_coding||5/9||||||||||1||||||,T|upstream_gene_variant|MODIFIER||TC008408|Transcript|TC008408_001.|protein_codin…
2	389939	0.1031659	0.07962059	0.663	22.89518822	core	CM000279.2	10238608	10238608	C/T	0.773913043	3	CM000279.2	10238608	CM000279.2_10238608_C/T	C	T	.	.	CSQ=T|upstream_gene_variant|MODIFIER||TC008436|Transcript|TC008436_001.|protein_coding|||||||||||2580|1||||||,T|upstream_gene_variant|MODIFIER||TC032933|Transcript|TC032933_001.|protein_coding|||||||||||4833|-1||||||
2	391294	0.0892785	0.08918195	0.534	20.54790535	core	CM000279.2	10440931	10440931	C/T	0.500912409	3	CM000279.2	10440931	CM000279.2_10440931_C/T	C	T	.	.	CSQ=T|intron_variant|MODIFIER||TC008446|Transcript|TC008446_001.|protein_coding||2/4||||||||||1||||||
2	392420	0.1909949	0.03784671	0.999	49.95200683	core	CM000279.2	10560181	10560181	C/G	0.524414063	3	CM000279.2	10560181	CM000279.2_10560181_C/G	C	G	.	.	CSQ=G|upstream_gene_variant|MODIFIER||TC007053|Transcript|TC007053_001.|protein_coding|||||||||||1928|-1||||||
2	392422	-0.15579453	0.06286381	0.909	29.95157685	core	CM000279.2	10560231	10560231	T/C	0.476426799	3	CM000279.2	10560231	CM000279.2_10560231_T/C	T	C	.	.	CSQ=C|upstream_gene_variant|MODIFIER||TC007053|Transcript|TC007053_001.|protein_coding|||||||||||1978|-1||||||
2	394043	-0.07082889	0.06230692	0.586	21.46532469	core	CM000279.2	10824842	10824842	C/T	0.845226131	3	CM000279.2	10824842	CM000279.2_10824842_C/T	C	T	.	.	CSQ=T|upstream_gene_variant|MODIFIER||TC007045|Transcript|TC007045_001.|protein_coding|||||||||||4500|-1||||||,T|intron_variant|MODIFIER||TC008457|Transcript|TC008457_001.|protein_coding||4/4||||||||||1||||||,T|downstream_gene_variant|MODIFIER||TC032920|Transcript|TC032920_001.|protein_coding|||||||||||4430|-1||||||
2	396447	-0.19415998	0.05142997	0.982	37.32474177	core	CM000279.2	11093683	11093683	A/G	0.490338164	3	CM000279.2	11093683	CM000279.2_11093683_A/G	A	G	.	.	CSQ=G|intron_variant|MODIFIER||TC008467|Transcript|TC008467_001.|protein_coding||7/8||||||||||1||||||,G|upstream_gene_variant|MODIFIER||TC008468|Transcript|TC008468_001.|protein_coding|||||||||||3083|1||||||,G|upstream_gene_variant|MODIFIER||TC032913|Transcript|TC032913_001.|protein_coding|||||||||||3773|1||||||
2	396449	-0.10687958	0.0642675	0.778	25.40261817	core	CM000279.2	11093718	11093718	A/G	0.389845095	3	CM000279.2	11093718	CM000279.2_11093718_A/G	A	G	.	.	CSQ=G|intron_variant|MODIFIER||TC008467|Transcript|TC008467_001.|protein_coding||7/8||||||||||1||||||,G|upstream_gene_variant|MODIFIER||TC008468|Transcript|TC008468_001.|protein_coding|||||||||||3048|1||||||,G|upstream_gene_variant|MODIFIER||TC032913|Transcript|TC032913_001.|protein_coding|||||||||||3738|1||||||
2	396450	0.14367003	0.06770997	0.862	27.91263374	core	CM000279.2	11093785	11093785	C/T	0.525902669	3	CM000279.2	11093785	CM000279.2_11093785_C/T	C	T	.	.	CSQ=T|intron_variant|MODIFIER||TC008467|Transcript|TC008467_001.|protein_coding||7/8||||||||||1||||||,T|upstream_gene_variant|MODIFIER||TC008468|Transcript|TC008468_001.|protein_coding|||||||||||2981|1||||||,T|upstream_gene_variant|MODIFIER||TC032913|Transcript|TC032913_001.|protein_coding|||||||||||3671|1||||||
2	396779	-0.08800368	0.08142527	0.57	21.18041595	core	CM000279.2	11127279	11127279	T/C	0.400483481	3	CM000279.2	11127279	CM000279.2_11127279_T/C	T	C	.	.	CSQ=C|5_prime_UTR_variant|MODIFIER||TC008472|Transcript|TC008472_001.|protein_coding|1/4||||83|||||||1||||||
2	402532	0.11610235	0.07957051	0.705	23.74002296	core	CM000279.2	11886960	11886960	G/T	0.596563011	3	CM000279.2	11886960	CM000279.2_11886960_G/T	G	T	.	.	CSQ=T|intron_variant|MODIFIER||TC031117|Transcript|TC031117_001.|protein_coding||19/52||||||||||-1||||||
2	406652	0.11191986	0.07467486	0.73	24.27594291	core	CM000280.3	619018	619018	C/G	0.655371305	4	CM000280.3	619018	CM000280.3_619018_C/G	C	G	.	.	CSQ=G|upstream_gene_variant|MODIFIER||TC002238|Transcript|TC002238_001.|protein_coding|||||||||||1008|1||||||,G|intron_variant|MODIFIER||TC034678|Transcript|TC034678_001.|protein_coding||2/7||||||||||-1||||||
2	406653	-0.16295021	0.040076	0.974	35.69220804	core	CM000280.3	619036	619036	G/C	0.646492435	4	CM000280.3	619036	CM000280.3_619036_G/C	G	C	.	.	CSQ=C|upstream_gene_variant|MODIFIER||TC002238|Transcript|TC002238_001.|protein_coding|||||||||||990|1||||||,C|intron_variant|MODIFIER||TC034678|Transcript|TC034678_001.|protein_coding||2/7||||||||||-1||||||
2	409052	0.10406707	0.07293775	0.692	23.47190573	core	CM000280.3	950380	950380	G/C	0.790388548	4	CM000280.3	950380	CM000280.3_950380_G/C	G	C	.	.	CSQ=C|downstream_gene_variant|MODIFIER||TC016312|Transcript|TC016312_001.|protein_coding|||||||||||503|1||||||,C|upstream_gene_variant|MODIFIER||TC032996|Transcript|TC032996_001.|protein_coding|||||||||||3893|1||||||
2	411328	-0.08139201	0.07840784	0.541	20.67019774	core	CM000280.3	1243367	1243367	G/T	0.662033015	4	CM000280.3	1243367	CM000280.3_1243367_G/T	G	T	.	.	CSQ=T|intron_variant|MODIFIER||TC010918|Transcript|TC010918_001.|protein_coding||2/3||||||||||1||||||
2	413786	-0.09146054	0.07031451	0.655	22.740574	core	CM000280.3	1466328	1466328	A/G	0.71321462	4	CM000280.3	1466328	CM000280.3_1466328_A/G	A	G	.	.	CSQ=G|upstream_gene_variant|MODIFIER||TC010933|Transcript|TC010933_001.|protein_coding|||||||||||2351|1||||||,G|downstream_gene_variant|MODIFIER||TC033015|Transcript|TC033015_001.|protein_coding|||||||||||470|1||||||
2	413857	0.16413272	0.03774524	0.998	46.9373574	core	CM000280.3	1471192	1471192	G/A	0.76618123	4	CM000280.3	1471192	CM000280.3_1471192_G/A	G	A	.	.	CSQ=A|intron_variant|MODIFIER||TC010933|Transcript|TC010933_001.|protein_coding||6/10||||||||||1||||||
2	413858	-0.13195026	0.02893863	0.987	38.76008995	core	CM000280.3	1471212	1471212	A/T	0.887478849	4	CM000280.3	1471212	CM000280.3_1471212_A/T	A	T	.	.	CSQ=T|intron_variant|MODIFIER||TC010933|Transcript|TC010933_001.|protein_coding||6/10||||||||||1||||||
2	418947	-0.11959698	0.08992962	0.664	22.91463997	core	CM000280.3	1904255	1904255	C/T	0.464968153	4	CM000280.3	1904255	CM000280.3_1904255_C/T	C	T	.	.	CSQ=T|intron_variant|MODIFIER||TC010952|Transcript|TC010952_001.|protein_coding||7/10||||||||||1||||||
2	419077	-0.14302073	0.06797407	0.854	27.6274021	core	CM000280.3	1924210	1924210	A/G	0.608776844	4	CM000280.3	1924210	CM000280.3_1924210_A/G	A	G	.	.	CSQ=G|intron_variant|MODIFIER||TC010953|Transcript|TC010953_001.|protein_coding||9/9||||||||||1||||||,G|downstream_gene_variant|MODIFIER||TC033005|Transcript|TC033005_001.|protein_coding|||||||||||3555|-1||||||
2	420569	0.08455374	0.07218998	0.594	21.60895606	core	CM000280.3	2102406	2102406	A/G	0.816722973	4	CM000280.3	2102406	CM000280.3_2102406_A/G	A	G	.	.	CSQ=G|intron_variant|MODIFIER||TC034682|Transcript|TC034682_001.|protein_coding||3/4||||||||||-1||||||
2	421872	-0.09287831	0.07855846	0.612	21.93554891	core	CM000280.3	2556738	2556738	A/T	0.570822731	4	CM000280.3	2556738	CM000280.3_2556738_A/T	A	T	.	.	CSQ=T|downstream_gene_variant|MODIFIER||TC013878|Transcript|TC013878_001.|protein_coding|||||||||||1722|-1||||||,T|intron_variant|MODIFIER||TC013928|Transcript|TC013928_001.|protein_coding||10/13||||||||||1||||||
2	422266	0.09953801	0.09855934	0.534	20.54790535	core	CM000280.3	2623066	2623066	G/A	0.548689139	4	CM000280.3	2623066	CM000280.3_2623066_G/A	G	A	.	.	CSQ=A|downstream_gene_variant|MODIFIER||TC013872|Transcript|TC013872_001.|protein_coding|||||||||||2091|-1||||||,A|downstream_gene_variant|MODIFIER||TC013939|Transcript|TC013939_001.|protein_coding|||||||||||1050|1||||||,A|upstream_gene_variant|MODIFIER||TC013940|Transcript|TC013940_001.|protein_coding|||||||||||753|1||||||,A|upstream_gene_variant|MODIFIER||TC013941|Transcript|TC013941_001.|prote…
2	422267	0.16933259	0.04044295	0.998	46.9373574	core	CM000280.3	2623097	2623097	C/T	0.54841629	4	CM000280.3	2623097	CM000280.3_2623097_C/T	C	T	.	.	CSQ=T|downstream_gene_variant|MODIFIER||TC013872|Transcript|TC013872_001.|protein_coding|||||||||||2060|-1||||||,T|downstream_gene_variant|MODIFIER||TC013939|Transcript|TC013939_001.|protein_coding|||||||||||1081|1||||||,T|upstream_gene_variant|MODIFIER||TC013940|Transcript|TC013940_001.|protein_coding|||||||||||722|1||||||,T|upstream_gene_variant|MODIFIER||TC013941|Transcript|TC013941_001.|prote…
2	422268	0.13179277	0.0571222	0.933	31.39442036	core	CM000280.3	2623098	2623098	G/A	0.397260274	4	CM000280.3	2623098	CM000280.3_2623098_G/A	G	A	.	.	CSQ=A|downstream_gene_variant|MODIFIER||TC013872|Transcript|TC013872_001.|protein_coding|||||||||||2059|-1||||||,A|downstream_gene_variant|MODIFIER||TC013939|Transcript|TC013939_001.|protein_coding|||||||||||1082|1||||||,A|upstream_gene_variant|MODIFIER||TC013940|Transcript|TC013940_001.|protein_coding|||||||||||721|1||||||,A|upstream_gene_variant|MODIFIER||TC013941|Transcript|TC013941_001.|prote…
2	422269	0.15616569	0.06606599	0.894	29.21666848	core	CM000280.3	2623126	2623126	G/A	0.554945055	4	CM000280.3	2623126	CM000280.3_2623126_G/A	G	A	.	.	CSQ=A|downstream_gene_variant|MODIFIER||TC013872|Transcript|TC013872_001.|protein_coding|||||||||||2031|-1||||||,A|downstream_gene_variant|MODIFIER||TC013939|Transcript|TC013939_001.|protein_coding|||||||||||1110|1||||||,A|upstream_gene_variant|MODIFIER||TC013940|Transcript|TC013940_001.|protein_coding|||||||||||693|1||||||,A|upstream_gene_variant|MODIFIER||TC013941|Transcript|TC013941_001.|prote…
2	424331	-0.14408854	0.07808453	0.803	26.05884514	core	CM000280.3	2891122	2891122	T/C	0.540378863	4	CM000280.3	2891122	CM000280.3_2891122_T/C	T	C	.	.	CSQ=C|3_prime_UTR_variant|MODIFIER||TC033025|Transcript|TC033025_001.|protein_coding|2/2||||481|||||||-1||||||
2	424601	-0.11013062	0.08365212	0.658	22.79834982	core	CM000280.3	2911831	2911831	T/C	0.645833333	4	CM000280.3	2911831	CM000280.3_2911831_T/C	T	C	.	.	CSQ=C|downstream_gene_variant|MODIFIER||TC013854|Transcript|TC013854_001.|protein_coding|||||||||||4485|-1||||||,C|upstream_gene_variant|MODIFIER||TC033026|Transcript|TC033026_001.|protein_coding|||||||||||4911|1||||||
2	424640	0.15686414	0.09442962	0.761	24.9862195	core	CM000280.3	2917852	2917852	T/G	0.590485075	4	CM000280.3	2917852	CM000280.3_2917852_T/G	T	G	.	.	CSQ=G|intron_variant|MODIFIER||TC013854|Transcript|TC013854_001.|protein_coding||1/1||||||||||-1||||||,G|intron_variant|MODIFIER||TC033026|Transcript|TC033026_001.|protein_coding||1/9||||||||||1||||||
2	424787	-0.16208837	0.03357133	0.989	39.49438801	core	CM000280.3	2946473	2946473	A/G	0.754994742	4	CM000280.3	2946473	CM000280.3_2946473_A/G	A	G	.	.	CSQ=G|intron_variant|MODIFIER||TC033026|Transcript|TC033026_001.|protein_coding||1/9||||||||||1||||||
2	427176	0.10419637	0.03546836	0.937	31.68034236	core	CM000280.3	3271100	3271100	A/G	0.903785489	4	CM000280.3	3271100	CM000280.3_3271100_A/G	A	G	.	.	CSQ=G|upstream_gene_variant|MODIFIER||TC033030|Transcript|TC033030_001.|protein_coding|||||||||||605|1||||||
2	427177	-0.12804445	0.02120475	1	52.96447989	core	CM000280.3	3271103	3271103	T/A	0.908179012	4	CM000280.3	3271103	CM000280.3_3271103_T/A	T	A	.	.	CSQ=A|upstream_gene_variant|MODIFIER||TC033030|Transcript|TC033030_001.|protein_coding|||||||||||602|1||||||
2	427178	0.07457439	0.04163334	0.805	26.11396464	core	CM000280.3	3271116	3271116	A/G	0.878184713	4	CM000280.3	3271116	CM000280.3_3271116_A/G	A	G	.	.	CSQ=G|upstream_gene_variant|MODIFIER||TC033030|Transcript|TC033030_001.|protein_coding|||||||||||589|1||||||
2	427470	-0.0865522	0.09170099	0.511	20.14747236	core	CM000280.3	3306334	3306334	T/A	0.188156638	4	CM000280.3	3306334	CM000280.3_3306334_T/A	T	A	.	.	CSQ=A|intron_variant|MODIFIER||TC013838|Transcript|TC013838_001.|protein_coding||2/3||||||||||-1||||||,A|downstream_gene_variant|MODIFIER||TC013971|Transcript|TC013971_001.|protein_coding|||||||||||1452|1||||||,A|upstream_gene_variant|MODIFIER||TC013972|Transcript|TC013972_001.|protein_coding|||||||||||875|1||||||,A|upstream_gene_variant|MODIFIER||TC013973|Transcript|TC013973_001.|protein_coding|…
2	429733	0.0971789	0.04340612	0.859	27.80409246	core	CM000280.3	3530105	3530105	A/C	0.947081712	4	CM000280.3	3530105	CM000280.3_3530105_A/C	A	C	.	.	CSQ=C|downstream_gene_variant|MODIFIER||TC013830|Transcript|TC013830_001.|protein_coding|||||||||||4329|-1||||||,C|intron_variant|MODIFIER||TC013831|Transcript|TC013831_001.|protein_coding||2/2||||||||||-1||||||,C|upstream_gene_variant|MODIFIER||TC013832|Transcript|TC013832_001.|protein_coding|||||||||||1718|-1||||||,C|upstream_gene_variant|MODIFIER||TC013984|Transcript|TC013984_001.|protein_codi…
2	443300	-0.08744919	0.07810385	0.588	21.50115305	core	CM000280.3	5049105	5049105	T/C	0.713106295	4	CM000280.3	5049105	CM000280.3_5049105_T/C	T	C	.	.	CSQ=C|intergenic_variant|MODIFIER|||||||||||||||||||||||
2	443571	-0.11921146	0.08831378	0.666	22.95362957	core	CM000280.3	5069611	5069611	T/C	0.550159236	4	CM000280.3	5069611	CM000280.3_5069611_T/C	T	C	.	.	CSQ=C|intergenic_variant|MODIFIER|||||||||||||||||||||||
2	445024	-0.13500246	0.06448845	0.856	27.69746467	core	CM000280.3	5198359	5198359	T/C	0.721717589	4	CM000280.3	5198359	CM000280.3_5198359_T/C	T	C	.	.	CSQ=C|upstream_gene_variant|MODIFIER||TC014066|Transcript|TC014066_001.|protein_coding|||||||||||3734|1||||||
2	445025	-0.16122231	0.03956481	0.979	36.64198592	core	CM000280.3	5198362	5198362	A/G	0.721947195	4	CM000280.3	5198362	CM000280.3_5198362_A/G	A	G	.	.	CSQ=G|upstream_gene_variant|MODIFIER||TC014066|Transcript|TC014066_001.|protein_coding|||||||||||3731|1||||||
2	456181	-0.09793439	0.09801873	0.528	20.44327118	core	CM000280.3	7023389	7023389	C/T	0.291858679	4	CM000280.3	7023389	CM000280.3_7023389_C/T	C	T	.	.	CSQ=T|intron_variant|MODIFIER||TC014162|Transcript|TC014162_001.|protein_coding||2/8||||||||||1||||||
2	460598	0.11144816	0.08121832	0.684	23.31004214	core	CM000280.3	7753075	7753075	A/C	0.494766225	4	CM000280.3	7753075	CM000280.3_7753075_A/C	A	C	.	.	CSQ=C|intron_variant|MODIFIER||TC010397|Transcript|TC010397_001.|protein_coding||1/1||||||||||-1||||||
2	462701	-0.1077276	0.06248172	0.777	25.3775135	core	CM000280.3	8061233	8061233	T/C	0.741775295	4	CM000280.3	8061233	CM000280.3_8061233_T/C	T	C	.	.	CSQ=C|intron_variant|MODIFIER||TC014256|Transcript|TC014256_001.|protein_coding||3/10||||||||||1||||||
2	464822	0.10591784	0.07869576	0.673	23.09102506	core	CM000280.3	8406201	8406201	C/G	0.33726647	4	CM000280.3	8406201	CM000280.3_8406201_C/G	C	G	.	.	CSQ=G|intron_variant|MODIFIER||TC013528|Transcript|TC013528_001.|protein_coding||2/5||||||||||-1||||||,G|downstream_gene_variant|MODIFIER||TC014284|Transcript|TC014284_001.|protein_coding|||||||||||3742|1||||||,G|downstream_gene_variant|MODIFIER||TC033116|Transcript|TC033116_001.|protein_coding|||||||||||2301|-1||||||,G|downstream_gene_variant|MODIFIER||TC033117|Transcript|TC033117_001.|protein_c…
2	469425	0.0566088	0.03986497	0.739	24.47639126	core	CM000280.3	9068123	9068123	A/C	0.97569757	4	CM000280.3	9068123	CM000280.3_9068123_A/C	A	C	.	.	CSQ=C|missense_variant|MODERATE||TC013474|Transcript|TC013474_001.|protein_coding|4/6||||560|401|134|I/S|aTc/aGc|||-1||||||
2	475230	-0.17890459	0.03335199	1	52.96447989	core	CM000280.3	9878567	9878567	A/G	0.660699756	4	CM000280.3	9878567	CM000280.3_9878567_A/G	A	G	.	.	CSQ=G|downstream_gene_variant|MODIFIER||TC014370|Transcript|TC014370_001.|protein_coding|||||||||||2095|1||||||,G|intron_variant|MODIFIER||TC014371|Transcript|TC014371_001.|protein_coding||1/6||||||||||1||||||
2	475477	-0.11780346	0.05430141	0.853	27.59266891	core	CM000280.3	9907141	9907141	C/G	0.202180377	4	CM000280.3	9907141	CM000280.3_9907141_C/G	C	G	.	.	CSQ=G|intron_variant|MODIFIER||TC013418|Transcript|TC013418_001.|protein_coding||1/2||||||||||-1||||||,G|upstream_gene_variant|MODIFIER||TC013419|Transcript|TC013419_001.|protein_coding|||||||||||2990|-1||||||,G|upstream_gene_variant|MODIFIER||TC013419|Transcript|TC013419_002.|protein_coding|||||||||||2990|-1||||||,G|upstream_gene_variant|MODIFIER||TC013419|Transcript|TC013419_003.|protein_coding…
2	476703	0.16932317	0.03733498	1	52.96447989	core	CM000280.3	10083873	10083873	C/T	0.85056391	4	CM000280.3	10083873	CM000280.3_10083873_C/T	C	T	.	.	CSQ=T|intron_variant|MODIFIER||TC033154|Transcript|TC033154_001.|protein_coding||4/11||||||||||-1||||||
2	476704	-0.07352043	0.06640941	0.577	21.3047064	core	CM000280.3	10083875	10083875	A/T	0.853932584	4	CM000280.3	10083875	CM000280.3_10083875_A/T	A	T	.	.	CSQ=T|intron_variant|MODIFIER||TC033154|Transcript|TC033154_001.|protein_coding||4/11||||||||||-1||||||
2	486058	-0.18059843	0.05120582	0.96	33.75846436	core	CM000280.3	12106914	12106914	C/T	0.726347915	4	CM000280.3	12106914	CM000280.3_12106914_C/T	C	T	.	.	CSQ=T|intron_variant|MODIFIER||TC033194|Transcript|TC033194_001.|protein_coding||3/4||||||||||1||||||
2	486059	0.19111765	0.04893459	0.987	38.76008995	core	CM000280.3	12106939	12106939	T/C	0.711897738	4	CM000280.3	12106939	CM000280.3_12106939_T/C	T	C	.	.	CSQ=C|intron_variant|MODIFIER||TC033194|Transcript|TC033194_001.|protein_coding||3/4||||||||||1||||||
2	486060	0.23648499	0.0349625	1	52.96447989	core	CM000280.3	12106964	12106964	A/C	0.73219659	4	CM000280.3	12106964	CM000280.3_12106964_A/C	A	C	.	.	CSQ=C|intron_variant|MODIFIER||TC033194|Transcript|TC033194_001.|protein_coding||3/4||||||||||1||||||
2	486061	-0.17553546	0.06439873	0.915	30.27637363	core	CM000280.3	12106977	12106977	G/A	0.737937559	4	CM000280.3	12106977	CM000280.3_12106977_G/A	G	A	.	.	CSQ=A|intron_variant|MODIFIER||TC033194|Transcript|TC033194_001.|protein_coding||3/4||||||||||1||||||
2	486521	0.12705021	0.08262124	0.731	24.29800292	core	CM000280.3	12249988	12249988	A/C	0.52690583	4	CM000280.3	12249988	CM000280.3_12249988_A/C	A	C	.	.	CSQ=C|intron_variant|MODIFIER||TC014600|Transcript|TC014600_001.|protein_coding||4/23||||||||||1||||||,C|intron_variant|MODIFIER||TC014600|Transcript|TC014600_002.|protein_coding||2/21||||||||||1||||||
2	486522	-0.08945936	0.06195545	0.731	24.29800292	core	CM000280.3	12249989	12249989	C/T	0.527259149	4	CM000280.3	12249989	CM000280.3_12249989_C/T	C	T	.	.	CSQ=T|intron_variant|MODIFIER||TC014600|Transcript|TC014600_001.|protein_coding||4/23||||||||||1||||||,T|intron_variant|MODIFIER||TC014600|Transcript|TC014600_002.|protein_coding||2/21||||||||||1||||||
2	486523	-0.15699642	0.04112074	0.987	38.76008995	core	CM000280.3	12249998	12249998	G/A	0.499233129	4	CM000280.3	12249998	CM000280.3_12249998_G/A	G	A	.	.	CSQ=A|intron_variant|MODIFIER||TC014600|Transcript|TC014600_001.|protein_coding||4/23||||||||||1||||||,A|intron_variant|MODIFIER||TC014600|Transcript|TC014600_002.|protein_coding||2/21||||||||||1||||||
2	486524	-0.15895543	0.0599589	0.911	30.05763565	core	CM000280.3	12250013	12250013	C/T	0.499635834	4	CM000280.3	12250013	CM000280.3_12250013_C/T	C	T	.	.	CSQ=T|intron_variant|MODIFIER||TC014600|Transcript|TC014600_001.|protein_coding||4/23||||||||||1||||||,T|intron_variant|MODIFIER||TC014600|Transcript|TC014600_002.|protein_coding||2/21||||||||||1||||||
2	487472	0.09113948	0.07230212	0.64	22.45512668	core	CM000280.3	12430324	12430324	G/A	0.168691923	4	CM000280.3	12430324	CM000280.3_12430324_G/A	G	A	.	.	CSQ=A|intron_variant|MODIFIER||TC013197|Transcript|TC013197_001.|protein_coding||1/2||||||||||-1||||||,A|intron_variant|MODIFIER||TC013198|Transcript|TC013198_001.|protein_coding||1/1||||||||||-1||||||,A|downstream_gene_variant|MODIFIER||TC014618|Transcript|TC014618_001.|protein_coding|||||||||||4004|1||||||
2	489935	-0.08937191	0.07160982	0.639	22.43628851	core	CM000280.3	12882420	12882420	C/T	0.723915051	4	CM000280.3	12882420	CM000280.3_12882420_C/T	C	T	.	.	CSQ=T|intergenic_variant|MODIFIER|||||||||||||||||||||||
2	489936	-0.07274907	0.06300176	0.602	21.75348614	core	CM000280.3	12882425	12882425	G/A	0.836199095	4	CM000280.3	12882425	CM000280.3_12882425_G/A	G	A	.	.	CSQ=A|intergenic_variant|MODIFIER|||||||||||||||||||||||
2	492634	0.17134649	0.04399371	0.983	37.57739791	core	CM000280.3	13373454	13373454	C/T	0.859240069	4	CM000280.3	13373454	CM000280.3_13373454_C/T	C	T	.	.	CSQ=T|downstream_gene_variant|MODIFIER||TC013142|Transcript|TC013142_001.|protein_coding|||||||||||4220|-1||||||,T|downstream_gene_variant|MODIFIER||TC013143|Transcript|TC013143_001.|protein_coding|||||||||||13|-1||||||,T|upstream_gene_variant|MODIFIER||TC014676|Transcript|TC014676_001.|protein_coding|||||||||||2889|1||||||,T|downstream_gene_variant|MODIFIER||TC033221|Transcript|TC033221_001.|pro…
2	495931	0.16357225	0.05017465	0.95	32.74388796	core	CM000280.3	14042721	14042721	G/A	0.537068966	4	CM000280.3	14042721	CM000280.3_14042721_G/A	G	A	.	.	CSQ=A|intron_variant|MODIFIER||TC033243|Transcript|TC033243_001.|protein_coding||3/10||||||||||-1||||||,A|intron_variant|MODIFIER||TC033243|Transcript|TC033243_002.|protein_coding||5/12||||||||||-1||||||
2	498002	0.16769842	0.09241618	0.796	25.86918095	core	CM000280.3	14469577	14469577	C/T	0.54676259	4	CM000280.3	14469577	CM000280.3_14469577_C/T	C	T	.	.	CSQ=T|downstream_gene_variant|MODIFIER||TC033253|Transcript|TC033253_001.|protein_coding|||||||||||3800|-1||||||
2	499852	-0.08663714	0.08101921	0.553	20.88052803	core	CM000280.3	15061204	15061204	G/A	0.584645669	4	CM000280.3	15061204	CM000280.3_15061204_G/A	G	A	.	.	CSQ=A|intron_variant|MODIFIER||TC013022|Transcript|TC013022_002.|protein_coding||2/3||||||||||-1||||||,A|upstream_gene_variant|MODIFIER||TC013022|Transcript|TC013022_003.|protein_coding|||||||||||467|-1||||||,A|3_prime_UTR_variant|MODIFIER||TC033261|Transcript|TC033261_001.|protein_coding|3/3||||1829|||||||-1||||||
2	515007	0.17970518	0.03995961	0.995	42.94488271	core	CM000281.3	3368909	3368909	G/C	0.251836306	5	CM000281.3	3368909	CM000281.3_3368909_G/C	G	C	.	.	CSQ=C|downstream_gene_variant|MODIFIER||TC015095|Transcript|TC015095_001.|protein_coding|||||||||||3458|-1||||||,C|intron_variant|MODIFIER||TC015096|Transcript|TC015096_001.|protein_coding||1/7||||||||||-1||||||
2	519521	-0.17916344	0.04372151	0.983	37.57739791	core	CM000281.3	4310993	4310993	A/C	0.686714542	5	CM000281.3	4310993	CM000281.3_4310993_A/C	A	C	.	.	CSQ=C|intron_variant|MODIFIER||TC015037|Transcript|TC015037_001.|protein_coding||4/5||||||||||-1||||||
2	524983	0.15587854	0.07953151	0.836	27.02997624	core	CM000281.3	5234585	5234585	T/C	0.750551876	5	CM000281.3	5234585	CM000281.3_5234585_T/C	T	C	.	.	CSQ=C|upstream_gene_variant|MODIFIER|tRNA-Cys|ENSRNA022737363|Transcript|ENSRNA022737363-T1.|tRNA|||||||||||4149|1||TRNASCAN_SE||||,C|upstream_gene_variant|MODIFIER||TC015023|Transcript|TC015023_001.|protein_coding|||||||||||283|1||||||,C|upstream_gene_variant|MODIFIER||TC015023|Transcript|TC015023_002.|protein_coding|||||||||||223|1||||||
2	525625	0.03449766	0.03500051	0.534	20.54790535	core	CM000281.3	5350008	5350008	T/C	0.956335616	5	CM000281.3	5350008	CM000281.3_5350008_T/C	T	C	.	.	CSQ=C|intron_variant|MODIFIER||TC014986|Transcript|TC014986_001.|protein_coding||5/8||||||||||-1||||||
2	526666	0.10252337	0.08702756	0.608	21.86252707	core	CM000281.3	5465171	5465171	G/T	0.52748538	5	CM000281.3	5465171	CM000281.3_5465171_G/T	G	T	.	.	CSQ=T|intron_variant|MODIFIER||TC030588|Transcript|TC030588_001.|protein_coding||4/4||||||||||-1||||||,T|downstream_gene_variant|MODIFIER||TC030588|Transcript|TC030588_002.|protein_coding|||||||||||1161|-1||||||,T|intron_variant|MODIFIER||TC030588|Transcript|TC030588_003.|protein_coding||2/2||||||||||-1||||||
2	527488	-0.12239342	0.04963234	0.94	31.90611798	core	CM000281.3	5597263	5597263	A/T	0.796064401	5	CM000281.3	5597263	CM000281.3_5597263_A/T	A	T	.	.	CSQ=T|intergenic_variant|MODIFIER|||||||||||||||||||||||
2	527489	0.12546629	0.0242199	0.996	43.91834542	core	CM000281.3	5597264	5597264	C/A	0.797672337	5	CM000281.3	5597264	CM000281.3_5597264_C/A	C	A	.	.	CSQ=A|intergenic_variant|MODIFIER|||||||||||||||||||||||
2	527809	0.11147811	0.07363463	0.726	24.18821252	core	CM000281.3	5656754	5656754	A/G	0.35	5	CM000281.3	5656754	CM000281.3_5656754_A/G	A	G	.	.	CSQ=G|splice_polypyrimidine_tract_variant&intron_variant|LOW||TC014975|Transcript|TC014975_001.|protein_coding||2/4||||||||||-1||||||,G|upstream_gene_variant|MODIFIER||TC014976|Transcript|TC014976_001.|protein_coding|||||||||||1371|-1||||||,G|downstream_gene_variant|MODIFIER||TC033428|Transcript|TC033428_001.|protein_coding|||||||||||2735|1||||||
2	532815	0.17423595	0.06290707	0.924	30.80493574	core	CM000281.3	7682421	7682421	T/C	0.490939044	5	CM000281.3	7682421	CM000281.3_7682421_T/C	T	C	.	.	CSQ=C|intron_variant|MODIFIER||TC014942|Transcript|TC014942_001.|protein_coding||1/6||||||||||-1||||||
2	536668	0.1157533	0.07557201	0.736	24.40909082	core	CM000281.3	8301636	8301636	C/T	0.711447493	5	CM000281.3	8301636	CM000281.3_8301636_C/T	C	T	.	.	CSQ=T|intron_variant|MODIFIER||TC033450|Transcript|TC033450_001.|protein_coding||1/8||||||||||1||||||,T|intron_variant|MODIFIER||TC033450|Transcript|TC033450_002.|protein_coding||1/7||||||||||1||||||
2	536919	-0.07264387	0.06963133	0.548	20.79277318	core	CM000281.3	8336490	8336490	G/T	0.703287197	5	CM000281.3	8336490	CM000281.3_8336490_G/T	G	T	.	.	CSQ=T|intron_variant|MODIFIER||TC033450|Transcript|TC033450_001.|protein_coding||2/8||||||||||1||||||,T|intron_variant|MODIFIER||TC033450|Transcript|TC033450_002.|protein_coding||2/7||||||||||1||||||
2	537083	-0.07661575	0.06928452	0.578	21.32250582	core	CM000281.3	8360117	8360117	A/G	0.77324263	5	CM000281.3	8360117	CM000281.3_8360117_A/G	A	G	.	.	CSQ=G|intron_variant|MODIFIER||TC033450|Transcript|TC033450_001.|protein_coding||2/8||||||||||1||||||,G|intron_variant|MODIFIER||TC033450|Transcript|TC033450_002.|protein_coding||2/7||||||||||1||||||
2	539453	0.07794681	0.06617231	0.604	21.78976947	core	CM000281.3	8754673	8754673	T/A	0.782470961	5	CM000281.3	8754673	CM000281.3_8754673_T/A	T	A	.	.	CSQ=A|intergenic_variant|MODIFIER|||||||||||||||||||||||
2	543609	-0.15810972	0.0560073	0.923	30.7434617	core	CM000281.3	9289881	9289881	A/C	0.487679671	5	CM000281.3	9289881	CM000281.3_9289881_A/C	A	C	.	.	CSQ=C|intron_variant|MODIFIER||TC014877|Transcript|TC014877_001.|protein_coding||8/9||||||||||-1||||||
2	545635	-0.1769525	0.06834869	0.911	30.05763565	core	CM000281.3	9551711	9551711	T/C	0.557979334	5	CM000281.3	9551711	CM000281.3_9551711_T/C	T	C	.	.	CSQ=C|intron_variant|MODIFIER||TC015855|Transcript|TC015855_001.|protein_coding||1/3||||||||||1||||||
2	546233	0.10087742	0.06050845	0.762	25.01013209	core	CM000281.3	9632030	9632030	T/A	0.159246575	5	CM000281.3	9632030	CM000281.3_9632030_T/A	T	A	.	.	CSQ=A|intron_variant|MODIFIER||TC014860|Transcript|TC014860_001.|protein_coding||5/5||||||||||-1||||||,A|upstream_gene_variant|MODIFIER||TC014861|Transcript|TC014861_001.|protein_coding|||||||||||3974|-1||||||
2	548349	-0.09132046	0.08551452	0.568	21.14499783	core	CM000281.3	10038946	10038946	A/T	0.633528265	5	CM000281.3	10038946	CM000281.3_10038946_A/T	A	T	.	.	CSQ=T|downstream_gene_variant|MODIFIER||TC014835|Transcript|TC014835_001.|protein_coding|||||||||||199|-1||||||
2	552554	0.07524063	0.07554828	0.519	20.28657476	core	CM000282.3	810170	810170	T/C	0.714987715	6	CM000282.3	810170	CM000282.3_810170_T/C	T	C	.	.	CSQ=C|intron_variant|MODIFIER||TC009461|Transcript|TC009461_001.|protein_coding||1/2||||||||||-1||||||
2	553045	-0.1054293	0.0933552	0.58	21.35813898	core	CM000282.3	880484	880484	A/G	0.378157504	6	CM000282.3	880484	CM000282.3_880484_A/G	A	G	.	.	CSQ=G|intron_variant|MODIFIER||TC009357|Transcript|TC009357_001.|protein_coding||1/1||||||||||1||||||,G|intron_variant|MODIFIER||TC009456|Transcript|TC009456_001.|protein_coding||1/5||||||||||-1||||||
2	553328	0.13543603	0.06067068	0.87	28.21211095	core	CM000282.3	927983	927983	T/A	0.511130899	6	CM000282.3	927983	CM000282.3_927983_T/A	T	A	.	.	CSQ=A|downstream_gene_variant|MODIFIER||TC009454|Transcript|TC009454_001.|protein_coding|||||||||||74|-1||||||,A|upstream_gene_variant|MODIFIER||TC033529|Transcript|TC033529_001.|protein_coding|||||||||||4800|1||||||,A|intron_variant|MODIFIER||TC033530|Transcript|TC033530_001.|protein_coding||1/2||||||||||1||||||
2	553329	-0.12616676	0.0709148	0.796	25.86918095	core	CM000282.3	927995	927995	A/T	0.5066313	6	CM000282.3	927995	CM000282.3_927995_A/T	A	T	.	.	CSQ=T|downstream_gene_variant|MODIFIER||TC009454|Transcript|TC009454_001.|protein_coding|||||||||||62|-1||||||,T|upstream_gene_variant|MODIFIER||TC033529|Transcript|TC033529_001.|protein_coding|||||||||||4788|1||||||,T|intron_variant|MODIFIER||TC033530|Transcript|TC033530_001.|protein_coding||1/2||||||||||1||||||
2	553330	-0.09277033	0.08274987	0.596	21.64500089	core	CM000282.3	928036	928036	G/C	0.490502793	6	CM000282.3	928036	CM000282.3_928036_G/C	G	C	.	.	CSQ=C|downstream_gene_variant|MODIFIER||TC009454|Transcript|TC009454_001.|protein_coding|||||||||||21|-1||||||,C|upstream_gene_variant|MODIFIER||TC033529|Transcript|TC033529_001.|protein_coding|||||||||||4747|1||||||,C|intron_variant|MODIFIER||TC033530|Transcript|TC033530_001.|protein_coding||1/2||||||||||1||||||
2	553637	-0.1627758	0.10063847	0.753	24.79733218	core	CM000282.3	975075	975075	T/G	0.775290216	6	CM000282.3	975075	CM000282.3_975075_T/G	T	G	.	.	CSQ=G|3_prime_UTR_variant|MODIFIER||TC031177|Transcript|TC031177_001.|protein_coding|2/2||||1954|||||||-1||||||,G|upstream_gene_variant|MODIFIER||TC033526|Transcript|TC033526_001.|protein_coding|||||||||||758|-1||||||,G|downstream_gene_variant|MODIFIER||TC033527|Transcript|TC033527_001.|protein_coding|||||||||||4359|1||||||,G|downstream_gene_variant|MODIFIER||TC034759|Transcript|TC034759_001.|pro…
2	558682	-0.08486651	0.08390619	0.527	20.42584669	core	CM000282.3	2135938	2135938	A/C	0.507428571	6	CM000282.3	2135938	CM000282.3_2135938_A/C	A	C	.	.	CSQ=C|intron_variant|MODIFIER||TC009270|Transcript|TC009270_001.|protein_coding||4/8||||||||||-1||||||
2	561063	0.14104485	0.05752798	0.887	28.90480371	core	CM000282.3	2658254	2658254	A/G	0.354790419	6	CM000282.3	2658254	CM000282.3_2658254_A/G	A	G	.	.	CSQ=G|intron_variant|MODIFIER||TC031184|Transcript|TC031184_001.|protein_coding||1/14||||||||||1||||||
2	568507	-0.0718515	0.06957001	0.535	20.56536024	core	CM000282.3	4393123	4393123	T/C	0.625922023	6	CM000282.3	4393123	CM000282.3_4393123_T/C	T	C	.	.	CSQ=C|downstream_gene_variant|MODIFIER||TC009683|Transcript|TC009683_001.|protein_coding|||||||||||2633|1||||||,C|upstream_gene_variant|MODIFIER||TC033623|Transcript|TC033623_001.|protein_coding|||||||||||4162|1||||||
2	568559	0.13495499	0.07452442	0.793	25.78938036	core	CM000282.3	4397334	4397334	T/C	0.524686809	6	CM000282.3	4397334	CM000282.3_4397334_T/C	T	C	.	.	CSQ=C|5_prime_UTR_variant|MODIFIER||TC033623|Transcript|TC033623_001.|protein_coding|1/1||||50|||||||1||||||,C|downstream_gene_variant|MODIFIER||TC033624|Transcript|TC033624_001.|protein_coding|||||||||||1256|-1||||||
2	569768	-0.12605924	0.08552443	0.725	24.16640507	core	CM000282.3	4621600	4621600	G/A	0.381918819	6	CM000282.3	4621600	CM000282.3_4621600_G/A	G	A	.	.	CSQ=A|downstream_gene_variant|MODIFIER||TC009691|Transcript|TC009691_001.|protein_coding|||||||||||2015|1||||||,A|synonymous_variant|LOW||TC009692|Transcript|TC009692_001.|protein_coding|6/6||||1546|1524|508|K|aaG/aaA|||1||||||,A|upstream_gene_variant|MODIFIER||TC009693|Transcript|TC009693_001.|protein_coding|||||||||||1279|1||||||,A|upstream_gene_variant|MODIFIER||TC009694|Transcript|TC009694_00…
2	569769	-0.15780602	0.04118968	0.99	39.91270389	core	CM000282.3	4621632	4621632	C/G	0.421343146	6	CM000282.3	4621632	CM000282.3_4621632_C/G	C	G	.	.	CSQ=G|downstream_gene_variant|MODIFIER||TC009691|Transcript|TC009691_001.|protein_coding|||||||||||2047|1||||||,G|missense_variant|MODERATE||TC009692|Transcript|TC009692_001.|protein_coding|6/6||||1578|1556|519|P/R|cCa/cGa|||1||||||,G|upstream_gene_variant|MODIFIER||TC009693|Transcript|TC009693_001.|protein_coding|||||||||||1247|1||||||,G|upstream_gene_variant|MODIFIER||TC009694|Transcript|TC0096…
2	569770	0.20735172	0.04313322	1	52.96447989	core	CM000282.3	4621634	4621634	T/C	0.421195652	6	CM000282.3	4621634	CM000282.3_4621634_T/C	T	C	.	.	CSQ=C|downstream_gene_variant|MODIFIER||TC009691|Transcript|TC009691_001.|protein_coding|||||||||||2049|1||||||,C|missense_variant|MODERATE||TC009692|Transcript|TC009692_001.|protein_coding|6/6||||1580|1558|520|F/L|Ttt/Ctt|||1||||||,C|upstream_gene_variant|MODIFIER||TC009693|Transcript|TC009693_001.|protein_coding|||||||||||1245|1||||||,C|upstream_gene_variant|MODIFIER||TC009694|Transcript|TC0096…
2	569771	0.19582366	0.03176885	1	52.96447989	core	CM000282.3	4621642	4621642	T/C	0.428956835	6	CM000282.3	4621642	CM000282.3_4621642_T/C	T	C	.	.	CSQ=C|downstream_gene_variant|MODIFIER||TC009691|Transcript|TC009691_001.|protein_coding|||||||||||2057|1||||||,C|synonymous_variant|LOW||TC009692|Transcript|TC009692_001.|protein_coding|6/6||||1588|1566|522|N|aaT/aaC|||1||||||,C|upstream_gene_variant|MODIFIER||TC009693|Transcript|TC009693_001.|protein_coding|||||||||||1237|1||||||,C|upstream_gene_variant|MODIFIER||TC009694|Transcript|TC009694_00…
2	569772	0.16918652	0.03717897	1	52.96447989	core	CM000282.3	4621643	4621643	A/G	0.430769231	6	CM000282.3	4621643	CM000282.3_4621643_A/G	A	G	.	.	CSQ=G|downstream_gene_variant|MODIFIER||TC009691|Transcript|TC009691_001.|protein_coding|||||||||||2058|1||||||,G|missense_variant|MODERATE||TC009692|Transcript|TC009692_001.|protein_coding|6/6||||1589|1567|523|I/V|Atc/Gtc|||1||||||,G|upstream_gene_variant|MODIFIER||TC009693|Transcript|TC009693_001.|protein_coding|||||||||||1236|1||||||,G|upstream_gene_variant|MODIFIER||TC009694|Transcript|TC0096…
2	571405	0.09522622	0.08933364	0.557	20.95086664	core	CM000282.3	4948899	4948899	G/A	0.43082637	6	CM000282.3	4948899	CM000282.3_4948899_G/A	G	A	.	.	CSQ=A|intron_variant|MODIFIER||TC009106|Transcript|TC009106_001.|protein_coding||3/4||||||||||-1||||||,A|intron_variant|MODIFIER||TC009106|Transcript|TC009106_002.|protein_coding||3/5||||||||||-1||||||,A|upstream_gene_variant|MODIFIER||TC009728|Transcript|TC009728_001.|protein_coding|||||||||||1837|1||||||,A|downstream_gene_variant|MODIFIER||TC033650|Transcript|TC033650_001.|protein_coding|||||||…
2	573427	-0.13328001	0.07502372	0.806	26.14168506	core	CM000282.3	5327770	5327770	T/A	0.16185567	6	CM000282.3	5327770	CM000282.3_5327770_T/A	T	A	.	.	CSQ=A|intergenic_variant|MODIFIER|||||||||||||||||||||||
2	580330	0.13147996	0.07949628	0.763	25.03411387	core	CM000282.3	6650518	6650518	T/C	0.579439252	6	CM000282.3	6650518	CM000282.3_6650518_T/C	T	C	.	.	CSQ=C|downstream_gene_variant|MODIFIER||TC009087|Transcript|TC009087_001.|protein_coding|||||||||||1049|-1||||||,C|downstream_gene_variant|MODIFIER||TC009087|Transcript|TC009087_002.|protein_coding|||||||||||1049|-1||||||,C|intron_variant|MODIFIER||TC009739|Transcript|TC009739_001.|protein_coding||4/6||||||||||1||||||,C|downstream_gene_variant|MODIFIER||TC033668|Transcript|TC033668_001.|protein_c…
2	581760	-0.09081719	0.08059777	0.59	21.5370335	core	CM000282.3	6828732	6828732	C/T	0.256613757	6	CM000282.3	6828732	CM000282.3_6828732_C/T	C	T	.	.	CSQ=T|downstream_gene_variant|MODIFIER||TC016344|Transcript|TC016344_001.|protein_coding|||||||||||4255|1||||||,T|downstream_gene_variant|MODIFIER||TC016345|Transcript|TC016345_001.|protein_coding|||||||||||470|1||||||,T|upstream_gene_variant|MODIFIER||TC016346|Transcript|TC016346_001.|protein_coding|||||||||||1639|1||||||,T|upstream_gene_variant|MODIFIER||TC016347|Transcript|TC016347_001.|protei…
2	584546	-0.10798035	0.06916943	0.738	24.45390265	core	CM000282.3	7322419	7322419	G/A	0.519187359	6	CM000282.3	7322419	CM000282.3_7322419_G/A	G	A	.	.	CSQ=A|intron_variant|MODIFIER||TC033680|Transcript|TC033680_001.|protein_coding||1/27||||||||||-1||||||,A|intron_variant|MODIFIER||TC033680|Transcript|TC033680_002.|protein_coding||1/26||||||||||-1||||||,A|intron_variant|MODIFIER||TC033680|Transcript|TC033680_003.|protein_coding||2/26||||||||||-1||||||,A|intron_variant|MODIFIER||TC033680|Transcript|TC033680_004.|protein_coding||1/24||||||||||-1||…
2	584648	0.14545863	0.02473268	1	52.96447989	core	CM000282.3	7342016	7342016	T/C	0.125083167	6	CM000282.3	7342016	CM000282.3_7342016_T/C	T	C	.	.	CSQ=C|downstream_gene_variant|MODIFIER|tRNA-Thr|ENSRNA022736934|Transcript|ENSRNA022736934-T1.|tRNA|||||||||||3636|-1||TRNASCAN_SE||||,C|upstream_gene_variant|MODIFIER|tRNA-Met|ENSRNA022737162|Transcript|ENSRNA022737162-T1.|tRNA|||||||||||2717|1||TRNASCAN_SE||||,C|downstream_gene_variant|MODIFIER||TC009075|Transcript|TC009075_001.|protein_coding|||||||||||4465|-1||||||,C|upstream_gene_variant|MOD…
2	584649	0.1471187	0.05795646	0.934	31.46438135	core	CM000282.3	7342034	7342034	T/C	0.125	6	CM000282.3	7342034	CM000282.3_7342034_T/C	T	C	.	.	CSQ=C|downstream_gene_variant|MODIFIER|tRNA-Thr|ENSRNA022736934|Transcript|ENSRNA022736934-T1.|tRNA|||||||||||3618|-1||TRNASCAN_SE||||,C|upstream_gene_variant|MODIFIER|tRNA-Met|ENSRNA022737162|Transcript|ENSRNA022737162-T1.|tRNA|||||||||||2699|1||TRNASCAN_SE||||,C|downstream_gene_variant|MODIFIER||TC009075|Transcript|TC009075_001.|protein_coding|||||||||||4447|-1||||||,C|upstream_gene_variant|MOD…
2	597006	-0.07120377	0.07348502	0.508	20.09533804	core	CM000282.3	9175557	9175557	C/A	0.720036597	6	CM000282.3	9175557	CM000282.3_9175557_C/A	C	A	.	.	CSQ=A|intron_variant|MODIFIER||TC033720|Transcript|TC033720_001.|protein_coding||3/3||||||||||1||||||
2	602428	0.10827989	0.09042591	0.616	22.00884682	core	CM000282.3	9999936	9999936	A/G	0.366247756	6	CM000282.3	9999936	CM000282.3_9999936_A/G	A	G	.	.	CSQ=G|downstream_gene_variant|MODIFIER||TC008797|Transcript|TC008797_001.|protein_coding|||||||||||2981|1||||||,G|intron_variant|MODIFIER||TC030677|Transcript|TC030677_001.|protein_coding||2/5||||||||||-1||||||,G|downstream_gene_variant|MODIFIER||TC030738|Transcript|TC030738_001.|protein_coding|||||||||||1996|-1||||||
2	603399	0.15780553	0.06216585	0.909	29.95157685	core	CM000282.3	10133160	10133160	A/T	0.449862006	6	CM000282.3	10133160	CM000282.3_10133160_A/T	A	T	.	.	CSQ=T|downstream_gene_variant|MODIFIER||TC008806|Transcript|TC008806_001.|protein_coding|||||||||||1312|1||||||,T|upstream_gene_variant|MODIFIER||TC008807|Transcript|TC008807_001.|protein_coding|||||||||||1168|1||||||,T|upstream_gene_variant|MODIFIER||TC008808|Transcript|TC008808_001.|protein_coding|||||||||||2618|1||||||,T|upstream_gene_variant|MODIFIER||TC033801|Transcript|TC033801_001.|protein…
2	612114	-0.07286518	0.05833616	0.645	22.54966556	core	CM000282.3	11593348	11593348	T/C	0.899104963	6	CM000282.3	11593348	CM000282.3_11593348_T/C	T	C	.	.	CSQ=C|downstream_gene_variant|MODIFIER||TC008907|Transcript|TC008907_001.|protein_coding|||||||||||2989|1||||||,C|downstream_gene_variant|MODIFIER||TC008907|Transcript|TC008907_002.|protein_coding|||||||||||2989|1||||||,C|downstream_gene_variant|MODIFIER||TC008907|Transcript|TC008907_003.|protein_coding|||||||||||2989|1||||||,C|intron_variant|MODIFIER||TC009935|Transcript|TC009935_001.|protein_co…
2	613204	-0.13832101	0.08035804	0.779	25.42780379	core	CM000282.3	11761685	11761685	T/G	0.635719906	6	CM000282.3	11761685	CM000282.3_11761685_T/G	T	G	.	.	CSQ=G|downstream_gene_variant|MODIFIER||TC009925|Transcript|TC009925_001.|protein_coding|||||||||||1806|-1||||||,G|intron_variant|MODIFIER||TC009926|Transcript|TC009926_001.|protein_coding||5/12||||||||||-1||||||,G|upstream_gene_variant|MODIFIER||TC009927|Transcript|TC009927_001.|protein_coding|||||||||||3914|-1||||||
2	613412	-0.22238472	0.04578894	0.999	52.96447989	core	CM000282.3	11794946	11794946	A/T	0.578512397	6	CM000282.3	11794946	CM000282.3_11794946_A/T	A	T	.	.	CSQ=T|intron_variant|MODIFIER||TC009922|Transcript|TC009922_001.|protein_coding||1/3||||||||||-1||||||
2	613623	-0.09932589	0.0777309	0.652	22.68303546	core	CM000282.3	11830092	11830092	G/A	0.903729402	6	CM000282.3	11830092	CM000282.3_11830092_G/A	G	A	.	.	CSQ=A|downstream_gene_variant|MODIFIER||TC008915|Transcript|TC008915_001.|protein_coding|||||||||||4256|1||||||,A|upstream_gene_variant|MODIFIER||TC008916|Transcript|TC008916_001.|protein_coding|||||||||||632|1||||||,A|upstream_gene_variant|MODIFIER||TC009921|Transcript|TC009921_001.|protein_coding|||||||||||2050|-1||||||,A|downstream_gene_variant|MODIFIER||TC033751|Transcript|TC033751_001.|prote…
2	621858	-0.0770105	0.07516727	0.537	20.60028489	core	CM000282.3	13040049	13040049	G/A	0.357235984	6	CM000282.3	13040049	CM000282.3_13040049_G/A	G	A	.	.	CSQ=A|intergenic_variant|MODIFIER|||||||||||||||||||||||
2	623526	-0.0693948	0.06911986	0.531	20.49556873	core	CM000282.3	13324260	13324260	T/G	0.209128631	6	CM000282.3	13324260	CM000282.3_13324260_T/G	T	G	.	.	CSQ=G|intergenic_variant|MODIFIER|||||||||||||||||||||||
2	627918	-0.21002378	0.04090783	0.999	49.95200683	core	CM000282.3	14058213	14058213	G/A	0.447368421	6	CM000282.3	14058213	CM000282.3_14058213_G/A	G	A	.	.	CSQ=A|intron_variant|MODIFIER||TC010143|Transcript|TC010143_001.|protein_coding||3/14||||||||||-1||||||,A|intron_variant|MODIFIER||TC010143|Transcript|TC010143_002.|protein_coding||3/13||||||||||-1||||||
2	641603	0.14564839	0.07822907	0.807	26.1695142	core	CM000283.3	158943	158943	G/T	0.698536585	7	CM000283.3	158943	CM000283.3_158943_G/T	G	T	.	.	CSQ=T|intron_variant|MODIFIER||TC015979|Transcript|TC015979_001.|protein_coding||1/1||||||||||-1||||||
2	642566	-0.10212856	0.08184949	0.64	22.45512668	core	CM000283.3	258899	258899	A/T	0.71474359	7	CM000283.3	258899	CM000283.3_258899_A/T	A	T	.	.	CSQ=T|intron_variant|MODIFIER||TC015995|Transcript|TC015995_001.|protein_coding||1/1||||||||||1||||||,T|intron_variant|MODIFIER||TC015996|Transcript|TC015996_001.|protein_coding||1/6||||||||||1||||||
2	642763	-0.09259823	0.07052783	0.666	22.95362957	core	CM000283.3	278604	278604	A/G	0.327160494	7	CM000283.3	278604	CM000283.3_278604_A/G	A	G	.	.	CSQ=G|intron_variant|MODIFIER||TC015972|Transcript|TC015972_001.|protein_coding||3/5||||||||||-1||||||
2	644810	0.1124675	0.06298372	0.814	26.36746655	core	CM000283.3	809834	809834	A/G	0.112903226	7	CM000283.3	809834	CM000283.3_809834_A/G	A	G	.	.	CSQ=G|downstream_gene_variant|MODIFIER||TC002179|Transcript|TC002179_001.|protein_coding|||||||||||4226|-1||||||,G|upstream_gene_variant|MODIFIER||TC002210|Transcript|TC002210_001.|protein_coding|||||||||||3384|1||||||
2	645156	-0.07733803	0.062096	0.656	22.75980591	core	CM000283.3	891842	891842	C/T	0.109363831	7	CM000283.3	891842	CM000283.3_891842_C/T	C	T	.	.	CSQ=T|intron_variant|MODIFIER||TC002177|Transcript|TC002177_001.|protein_coding||2/6||||||||||-1||||||
2	648314	0.10851164	0.06727088	0.749	24.70443291	core	CM000283.3	1791159	1791159	A/G	0.727463312	7	CM000283.3	1791159	CM000283.3_1791159_A/G	A	G	.	.	CSQ=G|intron_variant|MODIFIER||TC005088|Transcript|TC005088_001.|protein_coding||3/8||||||||||-1||||||,G|intron_variant|MODIFIER||TC005088|Transcript|TC005088_002.|protein_coding||3/7||||||||||-1||||||
2	650278	0.05518531	0.05457476	0.528	20.44327118	core	CM000283.3	2213992	2213992	G/T	0.874485597	7	CM000283.3	2213992	CM000283.3_2213992_G/T	G	T	.	.	CSQ=T|intron_variant|MODIFIER||TC006063|Transcript|TC006063_001.|protein_coding||2/14||||||||||-1||||||
2	651213	0.07951966	0.04959374	0.772	25.25317648	core	CM000283.3	2335049	2335049	G/A	0.954385965	7	CM000283.3	2335049	CM000283.3_2335049_G/A	G	A	.	.	CSQ=A|downstream_gene_variant|MODIFIER||TC006091|Transcript|TC006091_001.|protein_coding|||||||||||23|1||||||,A|downstream_gene_variant|MODIFIER||TC033947|Transcript|TC033947_001.|protein_coding|||||||||||2292|1||||||,A|downstream_gene_variant|MODIFIER||TC033948|Transcript|TC033948_001.|protein_coding|||||||||||649|-1||||||,A|upstream_gene_variant|MODIFIER||TC033949|Transcript|TC033949_001.|prote…
2	652338	-0.18138106	0.05252031	0.969	34.90597278	core	CM000283.3	2481126	2481126	T/C	0.860108303	7	CM000283.3	2481126	CM000283.3_2481126_T/C	T	C	.	.	CSQ=C|intron_variant|MODIFIER||TC006047|Transcript|TC006047_001.|protein_coding||5/6||||||||||-1||||||,C|upstream_gene_variant|MODIFIER||TC006048|Transcript|TC006048_001.|protein_coding|||||||||||4950|-1||||||,C|downstream_gene_variant|MODIFIER||TC033953|Transcript|TC033953_001.|protein_coding|||||||||||4247|-1||||||,C|downstream_gene_variant|MODIFIER||TC033953|Transcript|TC033953_002.|protein_co…
2	652343	-0.16694701	0.08826872	0.831	26.87349514	core	CM000283.3	2481283	2481283	T/C	0.542246982	7	CM000283.3	2481283	CM000283.3_2481283_T/C	T	C	.	.	CSQ=C|intron_variant|MODIFIER||TC006047|Transcript|TC006047_001.|protein_coding||5/6||||||||||-1||||||,C|downstream_gene_variant|MODIFIER||TC033953|Transcript|TC033953_001.|protein_coding|||||||||||4090|-1||||||,C|downstream_gene_variant|MODIFIER||TC033953|Transcript|TC033953_002.|protein_coding|||||||||||4090|-1||||||,C|downstream_gene_variant|MODIFIER||TC033953|Transcript|TC033953_003.|protein_…
2	652345	-0.07268955	0.07860111	0.508	20.09533804	core	CM000283.3	2481308	2481308	A/C	0.381944444	7	CM000283.3	2481308	CM000283.3_2481308_A/C	A	C	.	.	CSQ=C|intron_variant|MODIFIER||TC006047|Transcript|TC006047_001.|protein_coding||5/6||||||||||-1||||||,C|downstream_gene_variant|MODIFIER||TC033953|Transcript|TC033953_001.|protein_coding|||||||||||4065|-1||||||,C|downstream_gene_variant|MODIFIER||TC033953|Transcript|TC033953_002.|protein_coding|||||||||||4065|-1||||||,C|downstream_gene_variant|MODIFIER||TC033953|Transcript|TC033953_003.|protein_…
2	652346	0.20030405	0.05278207	0.971	35.20456427	core	CM000283.3	2481320	2481320	G/A	0.623595506	7	CM000283.3	2481320	CM000283.3_2481320_G/A	G	A	.	.	CSQ=A|intron_variant|MODIFIER||TC006047|Transcript|TC006047_001.|protein_coding||5/6||||||||||-1||||||,A|downstream_gene_variant|MODIFIER||TC033953|Transcript|TC033953_001.|protein_coding|||||||||||4053|-1||||||,A|downstream_gene_variant|MODIFIER||TC033953|Transcript|TC033953_002.|protein_coding|||||||||||4053|-1||||||,A|downstream_gene_variant|MODIFIER||TC033953|Transcript|TC033953_003.|protein_…
2	655837	-0.08590307	0.08191147	0.561	21.02133536	core	CM000283.3	3011500	3011500	G/A	0.620618557	7	CM000283.3	3011500	CM000283.3_3011500_G/A	G	A	.	.	CSQ=A|intergenic_variant|MODIFIER|||||||||||||||||||||||
2	657821	-0.12132168	0.08756659	0.691	23.45154763	core	CM000283.3	3243410	3243410	T/A	0.596579477	7	CM000283.3	3243410	CM000283.3_3243410_T/A	T	A	.	.	CSQ=A|intergenic_variant|MODIFIER|||||||||||||||||||||||
2	659426	-0.09014462	0.07907117	0.587	21.48323244	core	CM000283.3	3409872	3409872	C/G	0.500722543	7	CM000283.3	3409872	CM000283.3_3409872_C/G	C	G	.	.	CSQ=G|downstream_gene_variant|MODIFIER||TC006009|Transcript|TC006009_001.|protein_coding|||||||||||2127|-1||||||
2	661334	0.07610835	0.06531328	0.6	21.71726454	core	CM000283.3	3561664	3561664	C/A	0.825413223	7	CM000283.3	3561664	CM000283.3_3561664_C/A	C	A	.	.	CSQ=A|intron_variant|MODIFIER||TC033963|Transcript|TC033963_001.|protein_coding||1/8||||||||||-1||||||,A|intron_variant|MODIFIER||TC033963|Transcript|TC033963_002.|protein_coding||2/9||||||||||-1||||||
2	662326	-0.10411694	0.05454693	0.813	26.33884134	core	CM000283.3	3657334	3657334	A/G	0.790640394	7	CM000283.3	3657334	CM000283.3_3657334_A/G	A	G	.	.	CSQ=G|intergenic_variant|MODIFIER|||||||||||||||||||||||
2	665472	-0.16692828	0.04076271	0.982	37.32474177	core	CM000283.3	4011151	4011151	C/T	0.416013925	7	CM000283.3	4011151	CM000283.3_4011151_C/T	C	T	.	.	CSQ=T|upstream_gene_variant|MODIFIER||TC006157|Transcript|TC006157_001.|protein_coding|||||||||||3263|1||||||
2	678355	0.15936794	0.05103855	0.941	31.98372806	core	CM000283.3	5617443	5617443	G/A	0.630630631	7	CM000283.3	5617443	CM000283.3_5617443_G/A	G	A	.	.	CSQ=A|intron_variant|MODIFIER||TC034005|Transcript|TC034005_001.|protein_coding||2/2||||||||||1||||||
2	678709	-0.0782388	0.07908059	0.524	20.37359529	core	CM000283.3	5659334	5659334	C/A	0.445340502	7	CM000283.3	5659334	CM000283.3_5659334_C/A	C	A	.	.	CSQ=A|intron_variant|MODIFIER||TC034005|Transcript|TC034005_001.|protein_coding||2/2||||||||||1||||||
2	680085	-0.073261	0.06723452	0.564	21.07427809	core	CM000283.3	5857952	5857952	A/T	0.739194139	7	CM000283.3	5857952	CM000283.3_5857952_A/T	A	T	.	.	CSQ=T|intron_variant|MODIFIER||TC006253|Transcript|TC006253_001.|protein_coding||13/17||||||||||1||||||,T|intron_variant|MODIFIER||TC006253|Transcript|TC006253_002.|protein_coding||13/17||||||||||1||||||
2	680597	0.13443966	0.06612027	0.844	27.28853043	core	CM000283.3	5941586	5941586	G/A	0.780510018	7	CM000283.3	5941586	CM000283.3_5941586_G/A	G	A	.	.	CSQ=A|downstream_gene_variant|MODIFIER||TC005893|Transcript|TC005893_001.|protein_coding|||||||||||3726|-1||||||,A|downstream_gene_variant|MODIFIER||TC006260|Transcript|TC006260_001.|protein_coding|||||||||||2103|1||||||,A|intron_variant|MODIFIER||TC006261|Transcript|TC006261_001.|protein_coding||3/6||||||||||1||||||,A|intron_variant|MODIFIER||TC006261|Transcript|TC006261_002.|protein_coding||3/6…
2	681304	0.06724383	0.06973731	0.517	20.25178607	core	CM000283.3	6071020	6071020	C/A	0.755937756	7	CM000283.3	6071020	CM000283.3_6071020_C/A	C	A	.	.	CSQ=A|upstream_gene_variant|MODIFIER||TC005878|Transcript|TC005878_001.|protein_coding|||||||||||3300|-1||||||,A|upstream_gene_variant|MODIFIER||TC006274|Transcript|TC006274_001.|protein_coding|||||||||||565|1||||||
2	681560	0.11502503	0.09858663	0.617	22.02721585	core	CM000283.3	6104345	6104345	A/G	0.460032626	7	CM000283.3	6104345	CM000283.3_6104345_A/G	A	G	.	.	CSQ=G|intron_variant|MODIFIER||TC006274|Transcript|TC006274_001.|protein_coding||5/7||||||||||1||||||
2	681561	-0.09754677	0.08362679	0.611	21.91726804	core	CM000283.3	6104347	6104347	A/G	0.571546733	7	CM000283.3	6104347	CM000283.3_6104347_A/G	A	G	.	.	CSQ=G|intron_variant|MODIFIER||TC006274|Transcript|TC006274_001.|protein_coding||5/7||||||||||1||||||
2	681563	0.08110708	0.08343643	0.505	20.04321374	core	CM000283.3	6104361	6104361	C/A	0.577085088	7	CM000283.3	6104361	CM000283.3_6104361_C/A	C	A	.	.	CSQ=A|intron_variant|MODIFIER||TC006274|Transcript|TC006274_001.|protein_coding||5/7||||||||||1||||||
2	683460	0.08045792	0.07822027	0.535	20.56536024	core	CM000283.3	6370450	6370450	A/G	0.583208396	7	CM000283.3	6370450	CM000283.3_6370450_A/G	A	G	.	.	CSQ=G|intron_variant|MODIFIER||TC005857|Transcript|TC005857_001.|protein_coding||1/11||||||||||-1||||||,G|intron_variant|MODIFIER||TC005857|Transcript|TC005857_002.|protein_coding||2/12||||||||||-1||||||,G|intron_variant|MODIFIER||TC005857|Transcript|TC005857_003.|protein_coding||1/12||||||||||-1||||||
2	686199	0.13768388	0.03632267	0.995	42.94488271	core	CM000283.3	6878264	6878264	G/T	0.758364312	7	CM000283.3	6878264	CM000283.3_6878264_G/T	G	T	.	.	CSQ=T|intron_variant|MODIFIER||TC034036|Transcript|TC034036_003.|protein_coding||1/1||||||||||1||||||
2	686200	0.15177058	0.04850253	0.96	33.75846436	core	CM000283.3	6878268	6878268	C/T	0.7543379	7	CM000283.3	6878268	CM000283.3_6878268_C/T	C	T	.	.	CSQ=T|intron_variant|MODIFIER||TC034036|Transcript|TC034036_003.|protein_coding||1/1||||||||||1||||||
2	686869	-0.14060512	0.06288038	0.876	28.44717616	core	CM000283.3	6965914	6965914	A/G	0.594867094	7	CM000283.3	6965914	CM000283.3_6965914_A/G	A	G	.	.	CSQ=G|intron_variant|MODIFIER||TC034036|Transcript|TC034036_001.|protein_coding||4/6||||||||||1||||||,G|intron_variant|MODIFIER||TC034036|Transcript|TC034036_002.|protein_coding||3/5||||||||||1||||||
2	686870	0.14073219	0.05125988	0.922	30.68271513	core	CM000283.3	6965915	6965915	G/T	0.596347032	7	CM000283.3	6965915	CM000283.3_6965915_G/T	G	T	.	.	CSQ=T|intron_variant|MODIFIER||TC034036|Transcript|TC034036_001.|protein_coding||4/6||||||||||1||||||,T|intron_variant|MODIFIER||TC034036|Transcript|TC034036_002.|protein_coding||3/5||||||||||1||||||
2	686873	0.09090961	0.07635308	0.615	21.99049581	core	CM000283.3	6965954	6965954	C/T	0.473763118	7	CM000283.3	6965954	CM000283.3_6965954_C/T	C	T	.	.	CSQ=T|intron_variant|MODIFIER||TC034036|Transcript|TC034036_001.|protein_coding||4/6||||||||||1||||||,T|intron_variant|MODIFIER||TC034036|Transcript|TC034036_002.|protein_coding||3/5||||||||||1||||||
2	695016	-0.10251732	0.07975556	0.662	22.87576484	core	CM000283.3	8521533	8521533	T/C	0.537886873	7	CM000283.3	8521533	CM000283.3_8521533_T/C	T	C	.	.	CSQ=C|upstream_gene_variant|MODIFIER||TC005719|Transcript|TC005719_001.|protein_coding|||||||||||1925|-1||||||,C|intron_variant|MODIFIER||TC006413|Transcript|TC006413_001.|protein_coding||1/3||||||||||1||||||
2	695685	0.09634519	0.0913191	0.547	20.77524319	core	CM000283.3	8635062	8635062	T/A	0.315298507	7	CM000283.3	8635062	CM000283.3_8635062_T/A	T	A	.	.	CSQ=A|intergenic_variant|MODIFIER|||||||||||||||||||||||
2	695688	-0.16772051	0.03294107	0.997	45.17209098	core	CM000283.3	8635079	8635079	A/T	0.3130793	7	CM000283.3	8635079	CM000283.3_8635079_A/T	A	T	.	.	CSQ=T|intergenic_variant|MODIFIER|||||||||||||||||||||||
2	695689	0.07344031	0.06393476	0.594	21.60895606	core	CM000283.3	8635147	8635147	G/T	0.263362488	7	CM000283.3	8635147	CM000283.3_8635147_G/T	G	T	.	.	CSQ=T|intergenic_variant|MODIFIER|||||||||||||||||||||||
2	700184	0.13954317	0.06656014	0.848	27.42187459	core	CM000283.3	9361495	9361495	C/A	0.45389436	7	CM000283.3	9361495	CM000283.3_9361495_C/A	C	A	.	.	CSQ=A|intron_variant|MODIFIER||TC033349|Transcript|TC033349_001.|protein_coding||4/4||||||||||1||||||
2	700350	0.11877108	0.04521116	0.928	31.05850674	core	CM000283.3	9393673	9393673	C/A	0.852090032	7	CM000283.3	9393673	CM000283.3_9393673_C/A	C	A	.	.	CSQ=A|intron_variant|MODIFIER||TC015238|Transcript|TC015238_001.|protein_coding||1/4||||||||||1||||||,A|upstream_gene_variant|MODIFIER||TC015239|Transcript|TC015239_001.|protein_coding|||||||||||3782|1||||||
2	700351	-0.05779742	0.05287675	0.617	22.02721585	core	CM000283.3	9393683	9393683	A/T	0.860371267	7	CM000283.3	9393683	CM000283.3_9393683_A/T	A	T	.	.	CSQ=T|intron_variant|MODIFIER||TC015238|Transcript|TC015238_001.|protein_coding||1/4||||||||||1||||||,T|upstream_gene_variant|MODIFIER||TC015239|Transcript|TC015239_001.|protein_coding|||||||||||3772|1||||||
2	700352	-0.08307352	0.04727039	0.804	26.08635172	core	CM000283.3	9393744	9393744	A/G	0.848059455	7	CM000283.3	9393744	CM000283.3_9393744_A/G	A	G	.	.	CSQ=G|intron_variant|MODIFIER||TC015238|Transcript|TC015238_001.|protein_coding||1/4||||||||||1||||||,G|upstream_gene_variant|MODIFIER||TC015239|Transcript|TC015239_001.|protein_coding|||||||||||3711|1||||||
2	700353	-0.08709088	0.08837277	0.529	20.4606996	core	CM000283.3	9393800	9393800	C/T	0.465693431	7	CM000283.3	9393800	CM000283.3_9393800_C/T	C	T	.	.	CSQ=T|intron_variant|MODIFIER||TC015238|Transcript|TC015238_001.|protein_coding||1/4||||||||||1||||||,T|upstream_gene_variant|MODIFIER||TC015239|Transcript|TC015239_001.|protein_coding|||||||||||3655|1||||||
2	700702	-0.12346075	0.06183116	0.829	26.81193615	core	CM000283.3	9457694	9457694	C/T	0.746575342	7	CM000283.3	9457694	CM000283.3_9457694_C/T	C	T	.	.	CSQ=T|downstream_gene_variant|MODIFIER||TC015245|Transcript|TC015245_001.|protein_coding|||||||||||2886|1||||||,T|downstream_gene_variant|MODIFIER||TC015245|Transcript|TC015245_002.|protein_coding|||||||||||2886|1||||||,T|synonymous_variant|LOW||TC015246|Transcript|TC015246_001.|protein_coding|1/1||||781|720|240|V|gtC/gtT|||1||||||,T|upstream_gene_variant|MODIFIER||TC015247|Transcript|TC015247_00…
2	701560	-0.10892576	0.09084044	0.612	21.93554891	core	CM000283.3	9672448	9672448	G/A	0.463199215	7	CM000283.3	9672448	CM000283.3_9672448_G/A	G	A	.	.	CSQ=A|downstream_gene_variant|MODIFIER||TC015268|Transcript|TC015268_001.|protein_coding|||||||||||4206|1||||||,A|upstream_gene_variant|MODIFIER||TC015450|Transcript|TC015450_001.|protein_coding|||||||||||165|-1||||||,A|upstream_gene_variant|MODIFIER||TC015451|Transcript|TC015451_001.|protein_coding|||||||||||3655|-1||||||,A|downstream_gene_variant|MODIFIER||TC033338|Transcript|TC033338_002.|prot…
2	701768	0.11797223	0.09664813	0.641	22.47398776	core	CM000283.3	9708248	9708248	C/T	0.279886148	7	CM000283.3	9708248	CM000283.3_9708248_C/T	C	T	.	.	CSQ=T|upstream_gene_variant|MODIFIER||TC006446|Transcript|TC006446_001.|protein_coding|||||||||||4077|1||||||,T|intron_variant|MODIFIER||TC034842|Transcript|TC034842_001.|protein_coding||2/4||||||||||-1||||||
2	703776	-0.11787888	0.09344036	0.636	22.37990927	core	CM000283.3	10029238	10029238	T/C	0.3560477	7	CM000283.3	10029238	CM000283.3_10029238_T/C	T	C	.	.	CSQ=C|intron_variant|MODIFIER||TC005661|Transcript|TC005661_001.|protein_coding||1/2||||||||||-1||||||
2	703813	0.15915477	0.05487212	0.93	31.19020103	core	CM000283.3	10031972	10031972	A/C	0.693775934	7	CM000283.3	10031972	CM000283.3_10031972_A/C	A	C	.	.	CSQ=C|intron_variant|MODIFIER||TC005661|Transcript|TC005661_001.|protein_coding||1/2||||||||||-1||||||,C|upstream_gene_variant|MODIFIER||TC006464|Transcript|TC006464_001.|protein_coding|||||||||||3439|1||||||
2	703851	0.14372309	0.07539627	0.816	26.4250753	core	CM000283.3	10036033	10036033	T/C	0.518859246	7	CM000283.3	10036033	CM000283.3_10036033_T/C	T	C	.	.	CSQ=C|upstream_gene_variant|MODIFIER||TC005661|Transcript|TC005661_001.|protein_coding|||||||||||3304|-1||||||,C|3_prime_UTR_variant|MODIFIER||TC006464|Transcript|TC006464_001.|protein_coding|3/3||||530|||||||1||||||,C|upstream_gene_variant|MODIFIER||TC034096|Transcript|TC034096_001.|protein_coding|||||||||||1488|1||||||
2	703942	-0.1150968	0.06818228	0.776	25.35248898	core	CM000283.3	10055862	10055862	T/C	0.712981744	7	CM000283.3	10055862	CM000283.3_10055862_T/C	T	C	.	.	CSQ=C|downstream_gene_variant|MODIFIER||TC005660|Transcript|TC005660_001.|protein_coding|||||||||||3718|-1||||||
2	706201	0.14142444	0.04903837	0.937	31.68034236	core	CM000283.3	10430216	10430216	T/C	0.877777778	7	CM000283.3	10430216	CM000283.3_10430216_T/C	T	C	.	.	CSQ=C|downstream_gene_variant|MODIFIER||TC005633|Transcript|TC005633_001.|protein_coding|||||||||||3153|-1||||||,C|downstream_gene_variant|MODIFIER||TC005634|Transcript|TC005634_001.|protein_coding|||||||||||1428|-1||||||,C|upstream_gene_variant|MODIFIER||TC005636|Transcript|TC005636_001.|protein_coding|||||||||||3818|-1||||||,C|5_prime_UTR_variant|MODIFIER||TC034102|Transcript|TC034102_001.|prot…
2	707088	0.0912899	0.07950735	0.591	21.55499367	core	CM000283.3	10591451	10591451	G/A	0.321027287	7	CM000283.3	10591451	CM000283.3_10591451_G/A	G	A	.	.	CSQ=A|downstream_gene_variant|MODIFIER||TC005616|Transcript|TC005616_001.|protein_coding|||||||||||3663|-1||||||,A|synonymous_variant|LOW||TC005617|Transcript|TC005617_001.|protein_coding|6/6||||1643|1557|519|Y|taC/taT|||-1||||||,A|upstream_gene_variant|MODIFIER||TC005618|Transcript|TC005618_001.|protein_coding|||||||||||373|-1||||||,A|downstream_gene_variant|MODIFIER||TC006494|Transcript|TC00649…
2	712008	0.12570268	0.05609651	0.898	29.4031136	core	CM000283.3	11681904	11681904	C/T	0.830541872	7	CM000283.3	11681904	CM000283.3_11681904_C/T	C	T	.	.	CSQ=T|intergenic_variant|MODIFIER|||||||||||||||||||||||
2	714430	0.09587841	0.07769816	0.624	22.15631939	core	CM000283.3	12228023	12228023	A/C	0.275862069	7	CM000283.3	12228023	CM000283.3_12228023_A/C	A	C	.	.	CSQ=C|intron_variant|MODIFIER||TC005485|Transcript|TC005485_001.|protein_coding||8/21||||||||||-1||||||
2	715778	-0.17135258	0.04645566	0.962	33.9902667	core	CM000283.3	12522999	12522999	G/A	0.31216458	7	CM000283.3	12522999	CM000283.3_12522999_G/A	G	A	.	.	CSQ=A|intron_variant|MODIFIER||TC005474|Transcript|TC005474_001.|protein_coding||4/5||||||||||-1||||||,A|intron_variant|MODIFIER||TC005474|Transcript|TC005474_002.|protein_coding||4/5||||||||||-1||||||,A|upstream_gene_variant|MODIFIER||TC034153|Transcript|TC034153_001.|protein_coding|||||||||||2690|-1||||||
2	718521	0.08874849	0.07514236	0.607	21.84431335	core	CM000283.3	13224203	13224203	G/C	0.730068337	7	CM000283.3	13224203	CM000283.3_13224203_G/C	G	C	.	.	CSQ=C|upstream_gene_variant|MODIFIER||TC005431|Transcript|TC005431_001.|protein_coding|||||||||||2224|-1||||||,C|upstream_gene_variant|MODIFIER||TC005432|Transcript|TC005432_001.|protein_coding|||||||||||3334|-1||||||,C|upstream_gene_variant|MODIFIER||TC006713|Transcript|TC006713_001.|protein_coding|||||||||||98|1||||||
2	721586	0.05631267	0.04239523	0.665	22.93412033	core	CM000283.3	13836642	13836642	C/T	0.967937608	7	CM000283.3	13836642	CM000283.3_13836642_C/T	C	T	.	.	CSQ=T|intron_variant|MODIFIER||TC005388|Transcript|TC005388_001.|protein_coding||1/6||||||||||-1||||||,T|upstream_gene_variant|MODIFIER||TC034179|Transcript|TC034179_001.|protein_coding|||||||||||4004|1||||||
2	727022	0.0675913	0.06709589	0.524	20.37359529	core	CM000284.3	345235	345235	T/C	0.251471825	8	CM000284.3	345235	CM000284.3_345235_T/C	T	C	.	.	CSQ=C|upstream_gene_variant|MODIFIER||TC032529|Transcript|TC032529_001.|protein_coding|||||||||||3752|-1||||||,C|intron_variant|MODIFIER||TC032530|Transcript|TC032530_001.|protein_coding||2/2||||||||||-1||||||
2	727109	0.08953183	0.09127729	0.516	20.23439535	core	CM000284.3	351799	351799	A/G	0.545454545	8	CM000284.3	351799	CM000284.3_351799_A/G	A	G	.	.	CSQ=G|intron_variant|MODIFIER||TC032530|Transcript|TC032530_001.|protein_coding||2/2||||||||||-1||||||
2	728493	0.14991622	0.07009533	0.884	28.7762947	core	CM000284.3	496537	496537	G/C	0.329621381	8	CM000284.3	496537	CM000284.3_496537_G/C	G	C	.	.	CSQ=C|intron_variant|MODIFIER||TC034263|Transcript|TC034263_002.|protein_coding||5/20||||||||||1||||||,C|intron_variant|MODIFIER||TC034263|Transcript|TC034263_003.|protein_coding||5/6||||||||||1||||||,C|intron_variant|MODIFIER||TC034263|Transcript|TC034263_004.|protein_coding||5/7||||||||||1||||||
2	728494	-0.1202514	0.07792731	0.756	24.86767164	core	CM000284.3	496564	496564	T/A	0.332978723	8	CM000284.3	496564	CM000284.3_496564_T/A	T	A	.	.	CSQ=A|intron_variant|MODIFIER||TC034263|Transcript|TC034263_002.|protein_coding||5/20||||||||||1||||||,A|intron_variant|MODIFIER||TC034263|Transcript|TC034263_003.|protein_coding||5/6||||||||||1||||||,A|intron_variant|MODIFIER||TC034263|Transcript|TC034263_004.|protein_coding||5/7||||||||||1||||||
2	729906	-0.08584514	0.08430134	0.537	20.60028489	core	CM000284.3	621139	621139	C/T	0.639534884	8	CM000284.3	621139	CM000284.3_621139_C/T	C	T	.	.	CSQ=T|intron_variant|MODIFIER||TC034263|Transcript|TC034263_002.|protein_coding||6/20||||||||||1||||||,T|intron_variant|MODIFIER||TC034263|Transcript|TC034263_003.|protein_coding||5/6||||||||||1||||||,T|intron_variant|MODIFIER||TC034263|Transcript|TC034263_004.|protein_coding||6/7||||||||||1||||||
2	733282	-0.11867557	0.05497765	0.855	27.66233307	core	CM000284.3	1166403	1166403	A/G	0.858901515	8	CM000284.3	1166403	CM000284.3_1166403_A/G	A	G	.	.	CSQ=G|upstream_gene_variant|MODIFIER||TC004315|Transcript|TC004315_001.|protein_coding|||||||||||2643|1||||||,G|upstream_gene_variant|MODIFIER||TC030303|Transcript|TC030303_001.|protein_coding|||||||||||4464|-1||||||
2	734275	0.05115054	0.05486463	0.524	20.37359529	core	CM000284.3	1271920	1271920	A/G	0.976320583	8	CM000284.3	1271920	CM000284.3_1271920_A/G	A	G	.	.	CSQ=G|upstream_gene_variant|MODIFIER||TC034267|Transcript|TC034267_001.|protein_coding|||||||||||2464|-1||||||,G|intron_variant|MODIFIER||TC034268|Transcript|TC034268_001.|protein_coding||2/2||||||||||-1||||||
2	736925	0.09451608	0.04475747	0.869	28.17383675	core	CM000284.3	1599582	1599582	C/T	0.85198556	8	CM000284.3	1599582	CM000284.3_1599582_C/T	C	T	.	.	CSQ=T|intergenic_variant|MODIFIER|||||||||||||||||||||||
2	737748	-0.06907563	0.07069761	0.512	20.16485334	core	CM000284.3	1755397	1755397	G/A	0.823050058	8	CM000284.3	1755397	CM000284.3_1755397_G/A	G	A	.	.	CSQ=A|intron_variant|MODIFIER||TC034281|Transcript|TC034281_001.|protein_coding||12/15||||||||||-1||||||
2	739634	0.18570114	0.03528562	1	52.96447989	core	CM000284.3	2044694	2044694	C/A	0.569154229	8	CM000284.3	2044694	CM000284.3_2044694_C/A	C	A	.	.	CSQ=A|intron_variant|MODIFIER||TC034284|Transcript|TC034284_001.|protein_coding||2/3||||||||||-1||||||
2	739635	-0.13643382	0.03939509	0.966	34.49133404	core	CM000284.3	2044704	2044704	T/C	0.710955711	8	CM000284.3	2044704	CM000284.3_2044704_T/C	T	C	.	.	CSQ=C|intron_variant|MODIFIER||TC034284|Transcript|TC034284_001.|protein_coding||2/3||||||||||-1||||||
2	741375	-0.09189823	0.08441709	0.572	21.21587454	core	CM000284.3	2194952	2194952	T/C	0.286893705	8	CM000284.3	2194952	CM000284.3_2194952_T/C	T	C	.	.	CSQ=C|intron_variant|MODIFIER||TC005213|Transcript|TC005213_001.|protein_coding||2/2||||||||||-1||||||,C|intron_variant|MODIFIER||TC005223|Transcript|TC005223_001.|protein_coding||1/1||||||||||1||||||
2	741596	-0.1336446	0.08954764	0.728	24.2319767	core	CM000284.3	2214767	2214767	T/A	0.648205128	8	CM000284.3	2214767	CM000284.3_2214767_T/A	T	A	.	.	CSQ=A|intron_variant|MODIFIER||TC005223|Transcript|TC005223_001.|protein_coding||1/1||||||||||1||||||
2	746732	-0.07211495	0.04712355	0.726	24.18821252	core	CM000284.3	2919508	2919508	T/C	0.902996845	8	CM000284.3	2919508	CM000284.3_2919508_T/C	T	C	.	.	CSQ=C|5_prime_UTR_variant|MODIFIER||TC034273|Transcript|TC034273_001.|protein_coding|1/3||||15|||||||-1||||||,C|downstream_gene_variant|MODIFIER||TC034274|Transcript|TC034274_001.|protein_coding|||||||||||757|-1||||||
2	752513	-0.08533119	0.08308084	0.539	20.63523034	core	CM000284.3	3577965	3577965	G/T	0.757391304	8	CM000284.3	3577965	CM000284.3_3577965_G/T	G	T	.	.	CSQ=T|intron_variant|MODIFIER||TC012274|Transcript|TC012274_001.|protein_coding||1/4||||||||||1||||||
2	754933	-0.14732043	0.05196163	0.92	30.56333035	core	CM000284.3	3909741	3909741	G/C	0.683028286	8	CM000284.3	3909741	CM000284.3_3909741_G/C	G	C	.	.	CSQ=C|downstream_gene_variant|MODIFIER||TC012174|Transcript|TC012174_001.|protein_coding|||||||||||4842|-1||||||,C|upstream_gene_variant|MODIFIER||TC012175|Transcript|TC012175_001.|protein_coding|||||||||||4101|-1||||||,C|upstream_gene_variant|MODIFIER||TC034246|Transcript|TC034246_001.|protein_coding|||||||||||2431|1||||||
2	754934	0.11372595	0.07797047	0.724	24.14464679	core	CM000284.3	3909745	3909745	G/A	0.684075342	8	CM000284.3	3909745	CM000284.3_3909745_G/A	G	A	.	.	CSQ=A|downstream_gene_variant|MODIFIER||TC012174|Transcript|TC012174_001.|protein_coding|||||||||||4838|-1||||||,A|upstream_gene_variant|MODIFIER||TC012175|Transcript|TC012175_001.|protein_coding|||||||||||4105|-1||||||,A|upstream_gene_variant|MODIFIER||TC034246|Transcript|TC034246_001.|protein_coding|||||||||||2427|1||||||
2	754961	-0.11872556	0.08840624	0.668	22.99273573	core	CM000284.3	3910693	3910693	T/C	0.671111111	8	CM000284.3	3910693	CM000284.3_3910693_T/C	T	C	.	.	CSQ=C|downstream_gene_variant|MODIFIER||TC012174|Transcript|TC012174_001.|protein_coding|||||||||||3890|-1||||||,C|upstream_gene_variant|MODIFIER||TC034246|Transcript|TC034246_001.|protein_coding|||||||||||1479|1||||||
2	759730	0.07049935	0.0690294	0.529	20.4606996	core	CM000284.3	5072572	5072572	G/A	0.329498767	8	CM000284.3	5072572	CM000284.3_5072572_G/A	G	A	.	.	CSQ=A|upstream_gene_variant|MODIFIER||TC012341|Transcript|TC012341_001.|protein_coding|||||||||||2214|1||||||,A|upstream_gene_variant|MODIFIER||TC012341|Transcript|TC012341_002.|protein_coding|||||||||||2214|1||||||,A|downstream_gene_variant|MODIFIER||TC034297|Transcript|TC034297_001.|protein_coding|||||||||||1516|1||||||,A|downstream_gene_variant|MODIFIER||TC034297|Transcript|TC034297_002.|prote…
2	762922	0.08642751	0.08439659	0.542	20.68769003	core	CM000284.3	5535943	5535943	G/A	0.469469469	8	CM000284.3	5535943	CM000284.3_5535943_G/A	G	A	.	.	CSQ=A|intron_variant|MODIFIER||TC012117|Transcript|TC012117_001.|protein_coding||6/11||||||||||-1||||||,A|downstream_gene_variant|MODIFIER||TC012357|Transcript|TC012357_001.|protein_coding|||||||||||3941|1||||||
2	762924	-0.10826582	0.09908062	0.572	21.21587454	core	CM000284.3	5535970	5535970	C/T	0.515182186	8	CM000284.3	5535970	CM000284.3_5535970_C/T	C	T	.	.	CSQ=T|intron_variant|MODIFIER||TC012117|Transcript|TC012117_001.|protein_coding||6/11||||||||||-1||||||,T|downstream_gene_variant|MODIFIER||TC012357|Transcript|TC012357_001.|protein_coding|||||||||||3968|1||||||
2	767830	0.11739682	0.06426983	0.799	25.94985916	core	CM000284.3	6205243	6205243	G/A	0.638310894	8	CM000284.3	6205243	CM000284.3_6205243_G/A	G	A	.	.	CSQ=A|intron_variant|MODIFIER||TC034318|Transcript|TC034318_001.|protein_coding||2/17||||||||||-1||||||,A|intron_variant|MODIFIER||TC034318|Transcript|TC034318_002.|protein_coding||2/18||||||||||-1||||||,A|intron_variant|MODIFIER||TC034318|Transcript|TC034318_003.|protein_coding||2/18||||||||||-1||||||,A|intron_variant|MODIFIER||TC034318|Transcript|TC034318_004.|protein_coding||2/18||||||||||-1||…
2	768524	0.08945654	0.09159906	0.504	20.02584055	core	CM000284.3	6277991	6277991	C/G	0.6424	8	CM000284.3	6277991	CM000284.3_6277991_C/G	C	G	.	.	CSQ=G|intron_variant|MODIFIER||TC012082|Transcript|TC012082_001.|protein_coding||4/6||||||||||-1||||||,G|intron_variant|MODIFIER||TC012082|Transcript|TC012082_002.|protein_coding||4/19||||||||||-1||||||,G|intron_variant|MODIFIER||TC012082|Transcript|TC012082_003.|protein_coding||4/19||||||||||-1||||||
2	769043	-0.05996079	0.03114079	0.823	26.63061763	core	CM000284.3	6334144	6334144	C/T	0.956521739	8	CM000284.3	6334144	CM000284.3_6334144_C/T	C	T	.	.	CSQ=T|intron_variant|MODIFIER||TC012081|Transcript|TC012081_001.|protein_coding||9/12||||||||||-1||||||,T|downstream_gene_variant|MODIFIER||TC012396|Transcript|TC012396_001.|protein_coding|||||||||||3875|1||||||,T|upstream_gene_variant|MODIFIER||TC012397|Transcript|TC012397_001.|protein_coding|||||||||||3315|1||||||
2	769061	-0.11779681	0.07851912	0.726	24.18821252	core	CM000284.3	6335265	6335265	G/A	0.938380282	8	CM000284.3	6335265	CM000284.3_6335265_G/A	G	A	.	.	CSQ=A|intron_variant|MODIFIER||TC012081|Transcript|TC012081_001.|protein_coding||9/12||||||||||-1||||||,A|downstream_gene_variant|MODIFIER||TC012396|Transcript|TC012396_001.|protein_coding|||||||||||4996|1||||||,A|upstream_gene_variant|MODIFIER||TC012397|Transcript|TC012397_001.|protein_coding|||||||||||2194|1||||||
2	769191	0.07783835	0.07608884	0.531	20.49556873	core	CM000284.3	6350658	6350658	A/G	0.78058104	8	CM000284.3	6350658	CM000284.3_6350658_A/G	A	G	.	.	CSQ=G|intron_variant|MODIFIER||TC012080|Transcript|TC012080_001.|protein_coding||4/5||||||||||-1||||||
2	769280	-0.0972467	0.09353171	0.571	21.19814011	core	CM000284.3	6361192	6361192	C/A	0.661325564	8	CM000284.3	6361192	CM000284.3_6361192_C/A	C	A	.	.	CSQ=A|intron_variant|MODIFIER||TC012080|Transcript|TC012080_001.|protein_coding||4/5||||||||||-1||||||
2	772297	0.1401814	0.08142621	0.786	25.60643967	core	CM000284.3	6672503	6672503	A/G	0.600566572	8	CM000284.3	6672503	CM000284.3_6672503_A/G	A	G	.	.	CSQ=G|intron_variant|MODIFIER||TC012073|Transcript|TC012073_001.|protein_coding||2/2||||||||||-1||||||,G|downstream_gene_variant|MODIFIER||TC012405|Transcript|TC012405_001.|protein_coding|||||||||||2787|1||||||
2	772365	-0.07976095	0.07155532	0.578	21.32250582	core	CM000284.3	6700480	6700480	T/A	0.690681284	8	CM000284.3	6700480	CM000284.3_6700480_T/A	T	A	.	.	CSQ=A|downstream_gene_variant|MODIFIER||TC012406|Transcript|TC012406_001.|protein_coding|||||||||||1582|1||||||,A|upstream_gene_variant|MODIFIER||TC012407|Transcript|TC012407_001.|protein_coding|||||||||||885|1||||||,A|upstream_gene_variant|MODIFIER||TC012407|Transcript|TC012407_002.|protein_coding|||||||||||885|1||||||,A|upstream_gene_variant|MODIFIER||TC012407|Transcript|TC012407_003.|protein_c…
2	774090	0.14040971	0.06057206	0.882	28.69221772	core	CM000284.3	6949677	6949677	T/C	0.743795036	8	CM000284.3	6949677	CM000284.3_6949677_T/C	T	C	.	.	CSQ=C|upstream_gene_variant|MODIFIER||TC012413|Transcript|TC012413_001.|protein_coding|||||||||||3029|1||||||,C|intron_variant|MODIFIER||TC034324|Transcript|TC034324_001.|protein_coding||1/1||||||||||1||||||,C|intron_variant|MODIFIER||TC034325|Transcript|TC034325_001.|protein_coding||2/2||||||||||-1||||||
2	774091	0.07652084	0.06367517	0.617	22.02721585	core	CM000284.3	6949681	6949681	A/G	0.736674622	8	CM000284.3	6949681	CM000284.3_6949681_A/G	A	G	.	.	CSQ=G|upstream_gene_variant|MODIFIER||TC012413|Transcript|TC012413_001.|protein_coding|||||||||||3025|1||||||,G|intron_variant|MODIFIER||TC034324|Transcript|TC034324_001.|protein_coding||1/1||||||||||1||||||,G|intron_variant|MODIFIER||TC034325|Transcript|TC034325_001.|protein_coding||2/2||||||||||-1||||||
2	777139	-0.17005985	0.05217137	0.946	32.39132571	core	CM000284.3	7396391	7396391	T/A	0.590294352	8	CM000284.3	7396391	CM000284.3_7396391_T/A	T	A	.	.	CSQ=A|intron_variant|MODIFIER||TC012034|Transcript|TC012034_001.|protein_coding||2/6||||||||||-1||||||
2	780462	0.13727181	0.07312231	0.807	26.1695142	core	CM000284.3	7916471	7916471	G/A	0.307177033	8	CM000284.3	7916471	CM000284.3_7916471_G/A	G	A	.	.	CSQ=A|downstream_gene_variant|MODIFIER||TC010640|Transcript|TC010640_001.|protein_coding|||||||||||1830|1||||||,A|synonymous_variant|LOW||TC010675|Transcript|TC010675_001.|protein_coding|8/9||||2430|2430|810|V|gtC/gtT|||-1||||||,A|synonymous_variant|LOW||TC010675|Transcript|TC010675_002.|protein_coding|2/3||||1233|1089|363|V|gtC/gtT|||-1||||||,A|downstream_gene_variant|MODIFIER||TC010675|Transcri…
2	782371	0.08504071	0.07654446	0.573	21.23361942	core	CM000284.3	8156432	8156432	A/G	0.511894996	8	CM000284.3	8156432	CM000284.3_8156432_A/G	A	G	.	.	CSQ=G|intron_variant|MODIFIER||TC034351|Transcript|TC034351_001.|protein_coding||4/27||||||||||-1||||||,G|intron_variant|MODIFIER||TC034351|Transcript|TC034351_002.|protein_coding||4/26||||||||||-1||||||
2	782373	0.12392548	0.07220751	0.799	25.94985916	core	CM000284.3	8156471	8156471	C/T	0.425751073	8	CM000284.3	8156471	CM000284.3_8156471_C/T	C	T	.	.	CSQ=T|intron_variant|MODIFIER||TC034351|Transcript|TC034351_001.|protein_coding||4/27||||||||||-1||||||,T|intron_variant|MODIFIER||TC034351|Transcript|TC034351_002.|protein_coding||4/26||||||||||-1||||||
2	782374	-0.07334558	0.07045025	0.55	20.8278537	core	CM000284.3	8156498	8156498	A/G	0.486970684	8	CM000284.3	8156498	CM000284.3_8156498_A/G	A	G	.	.	CSQ=G|intron_variant|MODIFIER||TC034351|Transcript|TC034351_001.|protein_coding||4/27||||||||||-1||||||,G|intron_variant|MODIFIER||TC034351|Transcript|TC034351_002.|protein_coding||4/26||||||||||-1||||||
2	784215	-0.18120979	0.03056914	1	52.96447989	core	CM000284.3	8409419	8409419	A/G	0.34893617	8	CM000284.3	8409419	CM000284.3_8409419_A/G	A	G	.	.	CSQ=G|intron_variant|MODIFIER||TC012017|Transcript|TC012017_001.|protein_coding||1/1||||||||||-1||||||
2	784778	-0.10947559	0.08189951	0.666	22.95362957	core	CM000284.3	8458491	8458491	A/C	0.623093682	8	CM000284.3	8458491	CM000284.3_8458491_A/C	A	C	.	.	CSQ=C|intron_variant|MODIFIER||TC034342|Transcript|TC034342_001.|protein_coding||4/5||||||||||1||||||,C|intron_variant|MODIFIER||TC034342|Transcript|TC034342_002.|protein_coding||4/5||||||||||1||||||
2	786963	0.06151187	0.06248314	0.512	20.16485334	core	CM000284.3	8721390	8721390	A/T	0.815581854	8	CM000284.3	8721390	CM000284.3_8721390_A/T	A	T	.	.	CSQ=T|downstream_gene_variant|MODIFIER||TC012008|Transcript|TC012008_001.|protein_coding|||||||||||902|-1||||||,T|intron_variant|MODIFIER||TC034347|Transcript|TC034347_001.|protein_coding||1/7||||||||||-1||||||,T|intron_variant|MODIFIER||TC034347|Transcript|TC034347_002.|protein_coding||1/7||||||||||-1||||||
2	787775	0.15137762	0.0464977	0.949	32.65331231	core	CM000284.3	8795948	8795948	G/A	0.672680412	8	CM000284.3	8795948	CM000284.3_8795948_G/A	G	A	.	.	CSQ=A|intergenic_variant|MODIFIER|||||||||||||||||||||||
2	790430	0.14829255	0.05427456	0.928	31.05850674	core	CM000284.3	9058130	9058130	T/G	0.501703578	8	CM000284.3	9058130	CM000284.3_9058130_T/G	T	G	.	.	CSQ=G|intron_variant|MODIFIER||TC011997|Transcript|TC011997_001.|protein_coding||6/9||||||||||-1||||||,G|upstream_gene_variant|MODIFIER||TC011998|Transcript|TC011998_001.|protein_coding|||||||||||2440|-1||||||
2	790431	-0.13479787	0.08320987	0.756	24.86767164	core	CM000284.3	9058134	9058134	T/A	0.5025	8	CM000284.3	9058134	CM000284.3_9058134_T/A	T	A	.	.	CSQ=A|intron_variant|MODIFIER||TC011997|Transcript|TC011997_001.|protein_coding||6/9||||||||||-1||||||,A|upstream_gene_variant|MODIFIER||TC011998|Transcript|TC011998_001.|protein_coding|||||||||||2444|-1||||||
2	791882	-0.09590519	0.09130947	0.546	20.75771984	core	CM000284.3	9314271	9314271	T/C	0.511170688	8	CM000284.3	9314271	CM000284.3_9314271_T/C	T	C	.	.	CSQ=C|intron_variant|MODIFIER||TC011986|Transcript|TC011986_001.|protein_coding||1/91||||||||||-1||||||,C|intron_variant|MODIFIER||TC011986|Transcript|TC011986_002.|protein_coding||1/92||||||||||-1||||||,C|intron_variant|MODIFIER||TC011986|Transcript|TC011986_003.|protein_coding||1/91||||||||||-1||||||
2	792000	0.11042831	0.0678982	0.746	24.63540305	core	CM000284.3	9330614	9330614	T/A	0.912704599	8	CM000284.3	9330614	CM000284.3_9330614_T/A	T	A	.	.	CSQ=A|intergenic_variant|MODIFIER|||||||||||||||||||||||
2	796852	-0.08277408	0.08122068	0.535	20.56536024	core	CM000284.3	9925285	9925285	A/G	0.528358209	8	CM000284.3	9925285	CM000284.3_9925285_A/G	A	G	.	.	CSQ=G|downstream_gene_variant|MODIFIER||TC016265|Transcript|TC016265_001.|protein_coding|||||||||||2040|1||||||,G|downstream_gene_variant|MODIFIER||TC016294|Transcript|TC016294_001.|protein_coding|||||||||||3105|-1||||||,G|intron_variant|MODIFIER||TC034370|Transcript|TC034370_001.|protein_coding||4/12||||||||||-1||||||,G|intron_variant|MODIFIER||TC034370|Transcript|TC034370_002.|protein_coding||4…
2	796933	-0.08819401	0.08392643	0.552	20.86296258	core	CM000284.3	9930880	9930880	G/A	0.257417803	8	CM000284.3	9930880	CM000284.3_9930880_G/A	G	A	.	.	CSQ=A|intron_variant|MODIFIER||TC016294|Transcript|TC016294_001.|protein_coding||1/1||||||||||-1||||||,A|intron_variant|MODIFIER||TC034370|Transcript|TC034370_001.|protein_coding||4/12||||||||||-1||||||,A|intron_variant|MODIFIER||TC034370|Transcript|TC034370_002.|protein_coding||4/12||||||||||-1||||||,A|intron_variant|MODIFIER||TC034370|Transcript|TC034370_003.|protein_coding||5/13||||||||||-1|||…
2	802792	-0.13369554	0.0472433	0.949	32.65331231	core	CM000284.3	10486447	10486447	A/T	0.863067293	8	CM000284.3	10486447	CM000284.3_10486447_A/T	A	T	.	.	CSQ=T|downstream_gene_variant|MODIFIER||TC016281|Transcript|TC016281_001.|protein_coding|||||||||||1416|1||||||,T|downstream_gene_variant|MODIFIER||TC016281|Transcript|TC016281_002.|protein_coding|||||||||||1416|1||||||,T|upstream_gene_variant|MODIFIER||TC034365|Transcript|TC034365_001.|protein_coding|||||||||||1306|1||||||
2	807563	0.09878016	0.08055547	0.623	22.13781891	core	CM000284.3	11269950	11269950	A/G	0.524126456	8	CM000284.3	11269950	CM000284.3_11269950_A/G	A	G	.	.	CSQ=G|downstream_gene_variant|MODIFIER||TC011941|Transcript|TC011941_001.|protein_coding|||||||||||1933|-1||||||
2	809993	-0.07994444	0.07407524	0.56	21.00370545	core	CM000284.3	11645667	11645667	A/G	0.529588015	8	CM000284.3	11645667	CM000284.3_11645667_A/G	A	G	.	.	CSQ=G|downstream_gene_variant|MODIFIER||TC011919|Transcript|TC011919_001.|protein_coding|||||||||||1592|-1||||||,G|intron_variant|MODIFIER||TC011920|Transcript|TC011920_001.|protein_coding||5/5||||||||||-1||||||,G|downstream_gene_variant|MODIFIER||TC012576|Transcript|TC012576_001.|protein_coding|||||||||||803|1||||||,G|downstream_gene_variant|MODIFIER||TC012576|Transcript|TC012576_002.|protein_co…
2	816978	-0.17761891	0.03585471	0.997	45.17209098	core	CM000284.3	12961938	12961938	C/T	0.611900533	8	CM000284.3	12961938	CM000284.3_12961938_C/T	C	T	.	.	CSQ=T|intron_variant|MODIFIER||TC011833|Transcript|TC011833_001.|protein_coding||1/3||||||||||-1||||||
2	817300	-0.1129847	0.0831054	0.675	23.13055606	core	CM000284.3	13022816	13022816	A/T	0.340929809	8	CM000284.3	13022816	CM000284.3_13022816_A/T	A	T	.	.	CSQ=T|intron_variant|MODIFIER||TC012676|Transcript|TC012676_001.|protein_coding||2/5||||||||||1||||||
2	817674	0.11742721	0.0761742	0.77	25.20398084	core	CM000284.3	13106339	13106339	G/A	0.17876588	8	CM000284.3	13106339	CM000284.3_13106339_G/A	G	A	.	.	CSQ=A|intron_variant|MODIFIER||TC011820|Transcript|TC011820_001.|protein_coding||5/5||||||||||-1||||||,A|upstream_gene_variant|MODIFIER||TC011821|Transcript|TC011821_001.|protein_coding|||||||||||2149|-1||||||,A|downstream_gene_variant|MODIFIER||TC012682|Transcript|TC012682_001.|protein_coding|||||||||||499|1||||||,A|upstream_gene_variant|MODIFIER||TC030319|Transcript|TC030319_001.|protein_coding…
2	821055	0.09810314	0.06675995	0.711	23.86606953	core	CM000284.3	13819723	13819723	G/T	0.051202483	8	CM000284.3	13819723	CM000284.3_13819723_G/T	G	T	.	.	CSQ=T|intron_variant|MODIFIER||TC011763|Transcript|TC011763_001.|protein_coding||2/2||||||||||-1||||||
2	822640	0.11014151	0.07555601	0.709	23.82388441	core	CM000284.3	14174357	14174357	C/G	0.272566372	8	CM000284.3	14174357	CM000284.3_14174357_C/G	C	G	.	.	CSQ=G|upstream_gene_variant|MODIFIER||TC012748|Transcript|TC012748_001.|protein_coding|||||||||||2277|1||||||
2	824777	0.10880085	0.05510071	0.827	26.75094601	core	CM000284.3	14558512	14558512	G/A	0.893374741	8	CM000284.3	14558512	CM000284.3_14558512_G/A	G	A	.	.	CSQ=A|downstream_gene_variant|MODIFIER||TC011718|Transcript|TC011718_001.|protein_coding|||||||||||935|-1||||||,A|downstream_gene_variant|MODIFIER||TC012774|Transcript|TC012774_001.|protein_coding|||||||||||4668|1||||||,A|intron_variant|MODIFIER||TC012775|Transcript|TC012775_001.|protein_coding||1/1||||||||||1||||||
2	825463	0.16797676	0.03285578	0.995	42.94488271	core	CM000284.3	14682081	14682081	C/A	0.46031746	8	CM000284.3	14682081	CM000284.3_14682081_C/A	C	A	.	.	CSQ=A|upstream_gene_variant|MODIFIER||TC011707|Transcript|TC011707_001.|protein_coding|||||||||||547|-1||||||,A|upstream_gene_variant|MODIFIER||TC012783|Transcript|TC012783_001.|protein_coding|||||||||||3345|1||||||
2	830194	0.2232619	0.03298389	1	52.96447989	core	CM000284.3	15721767	15721767	C/T	0.533385703	8	CM000284.3	15721767	CM000284.3_15721767_C/T	C	T	.	.	CSQ=T|downstream_gene_variant|MODIFIER||TC012842|Transcript|TC012842_001.|protein_coding|||||||||||377|-1||||||,T|upstream_gene_variant|MODIFIER||TC012843|Transcript|TC012843_001.|protein_coding|||||||||||4686|-1||||||,T|synonymous_variant|LOW||TC034477|Transcript|TC034477_001.|protein_coding|11/11||||2182|2155|719|L|Ctg/Ttg|||1||||||
2	834556	-0.0392888	0.02783924	0.696	23.55370851	core	CM000285.3	330766	330766	A/C	0.970639033	9	CM000285.3	330766	CM000285.3_330766_A/C	A	C	.	.	CSQ=C|intron_variant|MODIFIER||TC011237|Transcript|TC011237_001.|protein_coding||1/1||||||||||-1||||||
2	834557	-0.10003344	0.01422334	1	52.96447989	core	CM000285.3	330783	330783	T/G	0.975389664	9	CM000285.3	330783	CM000285.3_330783_T/G	T	G	.	.	CSQ=G|intron_variant|MODIFIER||TC011237|Transcript|TC011237_001.|protein_coding||1/1||||||||||-1||||||
2	834558	-0.06505438	0.01896845	1	52.96447989	core	CM000285.3	330801	330801	T/C	0.979057592	9	CM000285.3	330801	CM000285.3_330801_T/C	T	C	.	.	CSQ=C|intron_variant|MODIFIER||TC011237|Transcript|TC011237_001.|protein_coding||1/1||||||||||-1||||||
2	840668	0.14433683	0.06606737	0.861	27.87623546	core	CM000285.3	913716	913716	A/G	0.369264385	9	CM000285.3	913716	CM000285.3_913716_A/G	A	G	.	.	CSQ=G|intron_variant|MODIFIER||TC011227|Transcript|TC011227_001.|protein_coding||12/34||||||||||-1||||||,G|intron_variant|MODIFIER||TC011227|Transcript|TC011227_002.|protein_coding||12/33||||||||||-1||||||,G|intron_variant|MODIFIER||TC011227|Transcript|TC011227_003.|protein_coding||13/35||||||||||-1||||||
2	842208	0.09173545	0.08752816	0.55	20.8278537	core	CM000285.3	1169710	1169710	C/T	0.671929825	9	CM000285.3	1169710	CM000285.3_1169710_C/T	C	T	.	.	CSQ=T|upstream_gene_variant|MODIFIER||TC011223|Transcript|TC011223_001.|protein_coding|||||||||||1234|-1||||||,T|intron_variant|MODIFIER||TC031335|Transcript|TC031335_001.|protein_coding||12/12||||||||||-1||||||
2	844046	0.09052413	0.07638466	0.606	21.82611597	core	CM000285.3	1377895	1377895	T/C	0.690200211	9	CM000285.3	1377895	CM000285.3_1377895_T/C	T	C	.	.	CSQ=C|intron_variant|MODIFIER||TC031338|Transcript|TC031338_001.|protein_coding||2/9||||||||||-1||||||
2	846914	0.08842527	0.06253445	0.691	23.45154763	core	CM000285.3	1774151	1774151	G/A	0.798500469	9	CM000285.3	1774151	CM000285.3_1774151_G/A	G	A	.	.	CSQ=A|downstream_gene_variant|MODIFIER||TC011219|Transcript|TC011219_001.|protein_coding|||||||||||2785|-1||||||,A|downstream_gene_variant|MODIFIER||TC011266|Transcript|TC011266_001.|protein_coding|||||||||||267|1||||||,A|intron_variant|MODIFIER||TC031350|Transcript|TC031350_001.|protein_coding||4/13||||||||||1||||||
2	849748	-0.11850805	0.08571507	0.686	23.35029662	core	CM000285.3	2094870	2094870	A/G	0.578519856	9	CM000285.3	2094870	CM000285.3_2094870_A/G	A	G	.	.	CSQ=G|downstream_gene_variant|MODIFIER||TC011213|Transcript|TC011213_001.|protein_coding|||||||||||4066|-1||||||,G|downstream_gene_variant|MODIFIER||TC011283|Transcript|TC011283_001.|protein_coding|||||||||||3938|1||||||,G|intron_variant|MODIFIER||TC011284|Transcript|TC011284_001.|protein_coding||2/5||||||||||1||||||,G|intron_variant|MODIFIER||TC011284|Transcript|TC011284_002.|protein_coding||2/5…
2	853541	-0.07057729	0.07012445	0.53	20.47813206	core	CM000285.3	2505846	2505846	A/G	0.244781784	9	CM000285.3	2505846	CM000285.3_2505846_A/G	A	G	.	.	CSQ=G|intron_variant|MODIFIER||TC001512|Transcript|TC001512_001.|protein_coding||7/11||||||||||1||||||
2	857366	-0.1471033	0.07229883	0.841	27.19034066	core	CM000285.3	2876376	2876376	T/A	0.365217391	9	CM000285.3	2876376	CM000285.3_2876376_T/A	T	A	.	.	CSQ=A|downstream_gene_variant|MODIFIER||TC001520|Transcript|TC001520_001.|protein_coding|||||||||||1902|1||||||
2	857826	-0.11179646	0.07940396	0.695	23.5332016	core	CM000285.3	2905293	2905293	A/G	0.67652027	9	CM000285.3	2905293	CM000285.3_2905293_A/G	A	G	.	.	CSQ=G|intron_variant|MODIFIER||TC001531|Transcript|TC001531_001.|protein_coding||2/4||||||||||-1||||||
2	858471	-0.12548636	0.04751833	0.904	29.69532392	core	CM000285.3	2951709	2951709	C/T	0.869875223	9	CM000285.3	2951709	CM000285.3_2951709_C/T	C	T	.	.	CSQ=T|upstream_gene_variant|MODIFIER||TC031941|Transcript|TC031941_001.|protein_coding|||||||||||2130|1||||||,T|upstream_gene_variant|MODIFIER||TC031941|Transcript|TC031941_002.|protein_coding|||||||||||2130|1||||||,T|upstream_gene_variant|MODIFIER||TC031941|Transcript|TC031941_003.|protein_coding|||||||||||2130|1||||||
2	862763	-0.16433546	0.04821276	0.952	32.93030906	core	CM000285.3	3466911	3466911	A/T	0.347789825	9	CM000285.3	3466911	CM000285.3_3466911_A/T	A	T	.	.	CSQ=T|upstream_gene_variant|MODIFIER||TC011162|Transcript|TC011162_001.|protein_coding|||||||||||2490|-1||||||,T|upstream_gene_variant|MODIFIER||TC011163|Transcript|TC011163_001.|protein_coding|||||||||||3300|-1||||||,T|upstream_gene_variant|MODIFIER||TC011324|Transcript|TC011324_001.|protein_coding|||||||||||2002|1||||||,T|upstream_gene_variant|MODIFIER||TC011325|Transcript|TC011325_001.|protein…
2	862777	-0.10183223	0.08289698	0.635	22.36116055	core	CM000285.3	3467146	3467146	A/G	0.474828375	9	CM000285.3	3467146	CM000285.3_3467146_A/G	A	G	.	.	CSQ=G|upstream_gene_variant|MODIFIER||TC011162|Transcript|TC011162_001.|protein_coding|||||||||||2725|-1||||||,G|upstream_gene_variant|MODIFIER||TC011163|Transcript|TC011163_001.|protein_coding|||||||||||3535|-1||||||,G|upstream_gene_variant|MODIFIER||TC011324|Transcript|TC011324_001.|protein_coding|||||||||||1767|1||||||,G|upstream_gene_variant|MODIFIER||TC011325|Transcript|TC011325_001.|protein…
2	863970	-0.17845951	0.03862784	0.988	39.11210893	core	CM000285.3	3662560	3662560	G/C	0.722527473	9	CM000285.3	3662560	CM000285.3_3662560_G/C	G	C	.	.	CSQ=C|intergenic_variant|MODIFIER|||||||||||||||||||||||
2	865446	-0.10515909	0.08472263	0.635	22.36116055	core	CM000285.3	3843329	3843329	A/G	0.566301097	9	CM000285.3	3843329	CM000285.3_3843329_A/G	A	G	.	.	CSQ=G|intron_variant|MODIFIER||TC011151|Transcript|TC011151_001.|protein_coding||4/6||||||||||-1||||||,G|downstream_gene_variant|MODIFIER||TC031372|Transcript|TC031372_001.|protein_coding|||||||||||3568|1||||||,G|downstream_gene_variant|MODIFIER||TC031372|Transcript|TC031372_002.|protein_coding|||||||||||3568|1||||||,G|downstream_gene_variant|MODIFIER||TC031373|Transcript|TC031373_001.|protein_co…
2	877689	0.07860361	0.07392042	0.561	21.02133536	core	CM000285.3	5943647	5943647	T/C	0.785229202	9	CM000285.3	5943647	CM000285.3_5943647_T/C	T	C	.	.	CSQ=C|downstream_gene_variant|MODIFIER||TC002055|Transcript|TC002055_001.|protein_coding|||||||||||3087|1||||||,C|intron_variant|MODIFIER||TC031636|Transcript|TC031636_001.|protein_coding||3/9||||||||||1||||||
2	880269	0.11629912	0.10342024	0.587	21.48323244	core	CM000285.3	6637891	6637891	A/T	0.371554576	9	CM000285.3	6637891	CM000285.3_6637891_A/T	A	T	.	.	CSQ=T|downstream_gene_variant|MODIFIER||TC011014|Transcript|TC011014_001.|protein_coding|||||||||||1986|-1||||||,T|upstream_gene_variant|MODIFIER||TC030365|Transcript|TC030365_001.|protein_coding|||||||||||525|-1||||||
2	880535	0.13896961	0.02793088	1	52.96447989	core	CM000285.3	6765380	6765380	T/A	0.813758389	9	CM000285.3	6765380	CM000285.3_6765380_T/A	T	A	.	.	CSQ=A|intron_variant|MODIFIER||TC031445|Transcript|TC031445_001.|protein_coding||5/11||||||||||1||||||,A|intron_variant|MODIFIER||TC031445|Transcript|TC031445_002.|protein_coding||9/15||||||||||1||||||
3	24055	-0.09609394	0.08409737	0.587	21.48323244	edge	CM000277.3	2039195	2039195	A/G	0.863583815	1	CM000277.3	2039195	CM000277.3_2039195_A/G	A	G	.	.	CSQ=G|intron_variant|MODIFIER||TC032006|Transcript|TC032006_001.|protein_coding||5/5||||||||||1||||||,G|intron_variant|MODIFIER||TC032006|Transcript|TC032006_002.|protein_coding||5/5||||||||||1||||||
3	36226	0.13074964	0.10225684	0.647	22.5876477	edge	CM000277.3	3281909	3281909	G/T	0.59694288	1	CM000277.3	3281909	CM000277.3_3281909_G/T	G	T	.	.	CSQ=T|downstream_gene_variant|MODIFIER||TC004859|Transcript|TC004859_001.|protein_coding|||||||||||3534|1||||||,T|upstream_gene_variant|MODIFIER||TC004860|Transcript|TC004860_001.|protein_coding|||||||||||350|1||||||,T|upstream_gene_variant|MODIFIER||TC004861|Transcript|TC004861_001.|protein_coding|||||||||||2270|1||||||
3	38467	-0.10710292	0.10505927	0.527	20.42584669	edge	CM000277.3	3525232	3525232	C/G	0.60619469	1	CM000277.3	3525232	CM000277.3_3525232_C/G	C	G	.	.	CSQ=G|intron_variant|MODIFIER||TC031992|Transcript|TC031992_001.|protein_coding||2/8||||||||||-1||||||,G|intron_variant|MODIFIER||TC031992|Transcript|TC031992_002.|protein_coding||2/7||||||||||-1||||||
3	46327	0.17056424	0.06762788	0.901	29.54724791	edge	CM000277.3	4682877	4682877	C/T	0.723004695	1	CM000277.3	4682877	CM000277.3_4682877_C/T	C	T	.	.	CSQ=T|intron_variant|MODIFIER||TC032020|Transcript|TC032020_001.|protein_coding||8/8||||||||||1||||||
3	46328	-0.10781757	0.07919249	0.693	23.49230054	edge	CM000277.3	4682883	4682883	A/G	0.706742486	1	CM000277.3	4682883	CM000277.3_4682883_A/G	A	G	.	.	CSQ=G|intron_variant|MODIFIER||TC032020|Transcript|TC032020_001.|protein_coding||8/8||||||||||1||||||
3	46329	0.20218137	0.0430653	0.993	41.47486403	edge	CM000277.3	4682899	4682899	C/A	0.721763085	1	CM000277.3	4682899	CM000277.3_4682899_C/A	C	A	.	.	CSQ=A|intron_variant|MODIFIER||TC032020|Transcript|TC032020_001.|protein_coding||8/8||||||||||1||||||
3	49348	0.06677582	0.0668084	0.526	20.40842597	edge	CM000277.3	5084592	5084592	G/T	0.853811659	1	CM000277.3	5084592	CM000277.3_5084592_G/T	G	T	.	.	CSQ=T|intron_variant|MODIFIER||TC004955|Transcript|TC004955_001.|protein_coding||4/10||||||||||1||||||
3	51618	0.16789213	0.06564574	0.893	29.17102876	edge	CM000277.3	5330168	5330168	C/T	0.729707113	1	CM000277.3	5330168	CM000277.3_5330168_C/T	C	T	.	.	CSQ=T|downstream_gene_variant|MODIFIER||TC004426|Transcript|TC004426_001.|protein_coding|||||||||||1372|-1||||||,T|upstream_gene_variant|MODIFIER||TC004968|Transcript|TC004968_001.|protein_coding|||||||||||4985|1||||||,T|intron_variant|MODIFIER||TC032032|Transcript|TC032032_001.|protein_coding||8/8||||||||||1||||||
3	72565	0.09081612	0.0748117	0.62	22.08243287	edge	CM000277.3	8097409	8097409	A/G	0.98	1	CM000277.3	8097409	CM000277.3_8097409_A/G	A	G	.	.	CSQ=G|intergenic_variant|MODIFIER|||||||||||||||||||||||
3	82794	-0.1475005	0.09534507	0.729	24.25393432	edge	CM000277.3	10417089	10417089	T/C	0.321138211	1	CM000277.3	10417089	CM000277.3_10417089_T/C	T	C	.	.	CSQ=C|downstream_gene_variant|MODIFIER||TC032157|Transcript|TC032157_001.|protein_coding|||||||||||201|1||||||,C|upstream_gene_variant|MODIFIER||TC034558|Transcript|TC034558_001.|protein_coding|||||||||||3211|1||||||
[truncated: 427 more rows]
